# Supplementary material for: Dipolar skyrmions and antiskyrmions of arbitrary topological charge at room temperature
Source: Nat Phys. 2024 Jan 25;20(4):615–22. doi: 10.1038/s41567-023-02358-z (PMC11021192; doi:10.1038/s41567-023-02358-z)
Supplement: Supplementary file 17 — Statistical source data. [file 41567_2023_2358_MOESM17_ESM.xlsx]

## Sheet: Figure1o
Column1	Column2		Column1	Column2		Column1	Column2
# Q	Esk - Efm/(abs(Efm))		# Q	Esk - Efm/(abs(Efm)) Linear FIT		# Q	Esk - Efm/(abs(Efm)) Linear FIT
-1.000000000000000000e+01	1.325289809253742401e-01		-1.100000000000000000e+01	1.440643486318144983e-01		-1.000000000000000000e+00	-2.092673819643985425e-02
-9.000000000000000000e+00	1.178820271395513708e-01		-1.087878787878787890e+01	1.424385558650115013e-01		-8.787878787878787845e-01	-1.923329938733189803e-02
-8.000000000000000000e+00	1.035872202927873020e-01		-1.075757575757575779e+01	1.408127630982085321e-01		-7.575757575757575690e-01	-1.753986057822393835e-02
-7.000000000000000000e+00	8.941035739690408879e-02		-1.063636363636363669e+01	1.391869703314055351e-01		-6.363636363636363535e-01	-1.584642176911597866e-02
-6.000000000000000000e+00	7.558395652649543828e-02		-1.051515151515151558e+01	1.375611775646025658e-01		-5.151515151515151381e-01	-1.415298296000802244e-02
-5.000000000000000000e+00	6.229335817580296253e-02		-1.039393939393939448e+01	1.359353847977995688e-01		-3.939393939393939226e-01	-1.245954415090006276e-02
-4.000000000000000000e+00	4.922011367744814209e-02		-1.027272727272727337e+01	1.343095920309965996e-01		-2.727272727272727071e-01	-1.076610534179210481e-02
-3.000000000000000000e+00	3.673658893349752291e-02		-1.015151515151515227e+01	1.326837992641936026e-01		-1.515151515151514916e-01	-9.072666532684146856e-03
-2.000000000000000000e+00	2.416881851034648199e-02		-1.003030303030303116e+01	1.310580064973906333e-01		-3.030303030303027612e-02	-7.379227723576187170e-03
-1.000000000000000000e+00	1.152859680308285402e-02		-9.909090909090910060e+00	1.294322137305876363e-01		9.090909090909082835e-02	-5.685788914468230953e-03
0.000000000000000000e+00	1.745106805088780799e-02		-9.787878787878787179e+00	1.278064209637846393e-01		2.121212121212121549e-01	-3.992350105360270400e-03
1.000000000000000000e+00	2.272147774167968329e-02		-9.666666666666666075e+00	1.261806281969816423e-01		3.333333333333334814e-01	-2.298911296252310714e-03
2.000000000000000000e+00	3.023450741279248843e-02		-9.545454545454544970e+00	1.245548354301786592e-01		4.545454545454545858e-01	-6.054724871443536299e-04
3.000000000000000000e+00	4.013674454603531616e-02		-9.424242424242423866e+00	1.229290426633756900e-01		5.757575757575756903e-01	1.087966321963603454e-03
4.000000000000000000e+00	5.151496597887340878e-02		-9.303030303030302761e+00	1.213032498965727068e-01		6.969696969696970168e-01	2.781405131071563140e-03
5.000000000000000000e+00	6.352334509213219960e-02		-9.181818181818181657e+00	1.196774571297697237e-01		8.181818181818183433e-01	4.474843940179522826e-03
6.000000000000000000e+00	7.677519043039252034e-02		-9.060606060606060552e+00	1.180516643629667406e-01		9.393939393939394478e-01	6.168282749287480778e-03
7.000000000000000000e+00	9.021406117647810807e-02		-8.939393939393939448e+00	1.164258715961637436e-01		1.060606060606060552e+00	7.861721558395436127e-03
8.000000000000000000e+00	1.044566357021378400e-01		-8.818181818181818343e+00	1.148000788293607605e-01		1.181818181818181657e+00	9.555160367503392344e-03
9.000000000000000000e+00	1.186217042029330260e-01		-8.696969696969697239e+00	1.131742860625577773e-01		1.303030303030303205e+00	1.124859917661135550e-02
1.000000000000000000e+01	1.333630131494605575e-01		-8.575757575757576134e+00	1.115484932957547942e-01		1.424242424242424310e+00	1.294203798571931172e-02
			-8.454545454545455030e+00	1.099227005289518111e-01		1.545454545454545414e+00	1.463547679482727140e-02
			-8.333333333333332149e+00	1.082969077621488002e-01		1.666666666666666963e+00	1.632891560393523456e-02
			-8.212121212121211045e+00	1.066711149953458171e-01		1.787878787878788067e+00	1.802235441304319077e-02
			-8.090909090909089940e+00	1.050453222285428340e-01		1.909090909090909172e+00	1.971579322215114699e-02
			-7.969696969696969724e+00	1.034195294617398647e-01		2.030303030303030276e+00	2.140923203125910321e-02
			-7.848484848484848619e+00	1.017937366949368816e-01		2.151515151515151381e+00	2.310267084036706289e-02
			-7.727272727272726627e+00	1.001679439281338846e-01		2.272727272727272929e+00	2.479610964947502258e-02
			-7.606060606060605522e+00	9.854215116133090147e-02		2.393939393939394034e+00	2.648954845858298227e-02
			-7.484848484848484418e+00	9.691635839452790446e-02		2.515151515151515138e+00	2.818298726769093501e-02
			-7.363636363636363313e+00	9.529056562772492134e-02		2.636363636363636687e+00	2.987642607679890164e-02
			-7.242424242424242209e+00	9.366477286092193821e-02		2.757575757575757791e+00	3.156986488590686479e-02
			-7.121212121212121104e+00	9.203898009411895509e-02		2.878787878787878896e+00	3.326330369501481754e-02
			-7.000000000000000000e+00	9.041318732731597196e-02		3.000000000000000000e+00	3.495674250412277723e-02
			-6.878787878787878896e+00	8.878739456051298884e-02		3.121212121212121104e+00	3.665018131323072997e-02
			-6.757575757575757791e+00	8.716160179371000571e-02		3.242424242424242209e+00	3.834362012233868966e-02
			-6.636363636363636687e+00	8.553580902690702259e-02		3.363636363636363313e+00	4.003705893144664935e-02
			-6.515151515151514694e+00	8.391001626010402559e-02		3.484848484848485306e+00	4.173049774055461597e-02
			-6.393939393939393590e+00	8.228422349330104246e-02		3.606060606060606410e+00	4.342393654966257566e-02
			-6.272727272727272485e+00	8.065843072649804546e-02		3.727272727272727515e+00	4.511737535877052840e-02
			-6.151515151515151381e+00	7.903263795969506234e-02		3.848484848484848619e+00	4.681081416787848809e-02
			-6.030303030303030276e+00	7.740684519289207921e-02		3.969696969696969724e+00	4.850425297698644084e-02
			-5.909090909090909172e+00	7.578105242608909609e-02		4.090909090909090828e+00	5.019769178609440052e-02
			-5.787878787878788067e+00	7.415525965928611296e-02		4.212121212121211933e+00	5.189113059520236021e-02
			-5.666666666666666075e+00	7.252946689248311596e-02		4.333333333333333925e+00	5.358456940431032683e-02
			-5.545454545454544970e+00	7.090367412568013283e-02		4.454545454545455030e+00	5.527800821341828652e-02
			-5.424242424242423866e+00	6.927788135887714971e-02		4.575757575757576134e+00	5.697144702252624621e-02
			-5.303030303030302761e+00	6.765208859207416658e-02		4.696969696969697239e+00	5.866488583163419895e-02
			-5.181818181818181657e+00	6.602629582527118346e-02		4.818181818181818343e+00	6.035832464074215170e-02
			-5.060606060606060552e+00	6.440050305846820033e-02		4.939393939393939448e+00	6.205176344985010445e-02
			-4.939393939393939448e+00	6.277471029166520333e-02		5.060606060606060552e+00	6.374520225895806413e-02
			-4.818181818181818343e+00	6.114891752486221327e-02		5.181818181818181657e+00	6.543864106806601688e-02
			-4.696969696969697239e+00	5.952312475805923014e-02		5.303030303030302761e+00	6.713207987717396963e-02
			-4.575757575757575246e+00	5.789733199125624008e-02		5.424242424242424754e+00	6.882551868628195013e-02
			-4.454545454545454142e+00	5.627153922445325002e-02		5.545454545454545858e+00	7.051895749538990288e-02
			-4.333333333333333037e+00	5.464574645765026689e-02		5.666666666666666963e+00	7.221239630449785563e-02
			-4.212121212121211933e+00	5.301995369084728377e-02		5.787878787878788067e+00	7.390583511360580837e-02
			-4.090909090909090828e+00	5.139416092404430064e-02		5.909090909090909172e+00	7.559927392271377500e-02
			-3.969696969696969724e+00	4.976836815724131058e-02		6.030303030303030276e+00	7.729271273182172775e-02
			-3.848484848484848619e+00	4.814257539043832745e-02		6.151515151515151381e+00	7.898615154092968049e-02
			-3.727272727272726627e+00	4.651678262363533045e-02		6.272727272727273373e+00	8.067959035003766100e-02
			-3.606060606060605522e+00	4.489098985683234733e-02		6.393939393939394478e+00	8.237302915914561374e-02
			-3.484848484848484418e+00	4.326519709002936420e-02		6.515151515151515582e+00	8.406646796825356649e-02
			-3.363636363636363313e+00	4.163940432322638108e-02		6.636363636363636687e+00	8.575990677736151924e-02
			-3.242424242424242209e+00	4.001361155642339101e-02		6.757575757575757791e+00	8.745334558646948586e-02
			-3.121212121212121104e+00	3.838781878962040789e-02		6.878787878787878896e+00	8.914678439557743861e-02
			-3.000000000000000000e+00	3.676202602281742476e-02		7.000000000000000000e+00	9.084022320468539136e-02
			-2.878787878787878896e+00	3.513623325601444164e-02		7.121212121212121104e+00	9.253366201379335798e-02
			-2.757575757575757791e+00	3.351044048921145851e-02		7.242424242424242209e+00	9.422710082290131073e-02
			-2.636363636363636687e+00	3.188464772240846845e-02		7.363636363636363313e+00	9.592053963200926348e-02
			-2.515151515151515582e+00	3.025885495560548880e-02		7.484848484848484418e+00	9.761397844111723010e-02
			-2.393939393939394478e+00	2.863306218880250567e-02		7.606060606060605522e+00	9.930741725022518285e-02
			-2.272727272727273373e+00	2.700726942199951908e-02		7.727272727272726627e+00	1.010008560593331356e-01
			-2.151515151515150492e+00	2.538147665519651167e-02		7.848484848484849508e+00	1.026942948684411161e-01
			-2.030303030303029388e+00	2.375568388839352854e-02		7.969696969696970612e+00	1.043877336775490827e-01
			-1.909090909090908283e+00	2.212989112159054195e-02		8.090909090909091717e+00	1.060811724866570355e-01
			-1.787878787878787179e+00	2.050409835478755882e-02		8.212121212121212821e+00	1.077746112957649882e-01
			-1.666666666666666075e+00	1.887830558798457223e-02		8.333333333333333925e+00	1.094680501048729410e-01
			-1.545454545454544970e+00	1.725251282118158910e-02		8.454545454545455030e+00	1.111614889139809076e-01
			-1.424242424242423866e+00	1.562672005437860598e-02		8.575757575757576134e+00	1.128549277230888603e-01
			-1.303030303030302761e+00	1.400092728757561938e-02		8.696969696969697239e+00	1.145483665321968131e-01
			-1.181818181818181657e+00	1.237513452077263626e-02		8.818181818181818343e+00	1.162418053413047797e-01
			-1.060606060606060552e+00	1.074934175396964967e-02		8.939393939393939448e+00	1.179352441504127325e-01
			-9.393939393939394478e-01	9.123548987166666541e-03		9.060606060606060552e+00	1.196286829595206852e-01
			-8.181818181818183433e-01	7.497756220363681681e-03		9.181818181818181657e+00	1.213221217686286518e-01
			-6.969696969696972388e-01	5.871963453560696822e-03		9.303030303030302761e+00	1.230155605777365907e-01
			-5.757575757575761344e-01	4.246170686757711962e-03		9.424242424242423866e+00	1.247089993868445573e-01
			-4.545454545454550299e-01	2.620377919954726669e-03		9.545454545454544970e+00	1.264024381959525378e-01
			-3.333333333333321491e-01	9.945851531517183909e-04		9.666666666666667851e+00	1.280958770050605044e-01
			-2.121212121212110446e-01	-6.312076136512660349e-04		9.787878787878788955e+00	1.297893158141684711e-01
			-9.090909090908994017e-02	-2.257000380454250894e-03		9.909090909090910060e+00	1.314827546232764377e-01
			3.030303030303116429e-02	-3.882793147257235320e-03		1.003030303030303116e+01	1.331761934323843766e-01
			1.515151515151522688e-01	-5.508585914060219746e-03		1.015151515151515227e+01	1.348696322414923432e-01
			2.727272727272733732e-01	-7.134378680863204605e-03		1.027272727272727337e+01	1.365630710506003098e-01
			3.939393939393944777e-01	-8.760171447666189465e-03		1.039393939393939448e+01	1.382565098597082487e-01
			5.151515151515155821e-01	-1.038596421446917432e-02		1.051515151515151558e+01	1.399499486688162153e-01
			6.363636363636366866e-01	-1.201175698127215745e-02		1.063636363636363669e+01	1.416433874779241542e-01
			7.575757575757577911e-01	-1.363754974807514231e-02		1.075757575757575779e+01	1.433368262870321208e-01
			8.787878787878788955e-01	-1.526334251487812717e-02		1.087878787878787890e+01	1.450302650961400874e-01
			1.000000000000000000e+00	-1.688913528168111203e-02		1.100000000000000000e+01	1.467237039052480263e-01

## Sheet: Figure 1n
Column1	Column2	Column3		Column1	Column2	Column3		Column1	Column2	Column3		Column1	Column2	Column3		Column1	Column2	Column3		Column1	Column2	Column3		Column1	Column2	Column3		Column1	Column2	Column3		Column1	Column2	Column3		Column1	Column2	Column3		Column1	Column2	Column3		Column1	Column2	Column3		Column1	Column2
# Bz (mT)	Esk - Efm/(abs(Efm))	Q = -5		# Bz (mT)	Esk - Efm/(abs(Efm))	Q = -4		# Bz (mT)	Esk - Efm/(abs(Efm))	Q = -3		# Bz (mT)	Esk - Efm/(abs(Efm))	Q = -2		# Bz (mT)	Esk - Efm/(abs(Efm))	Q = -1		# Bz (mT)	Esk - Efm/(abs(Efm))	Q = 0		# Bz (mT)	Esk - Efm/(abs(Efm))	Q = 1		# Bz (mT)	Esk - Efm/(abs(Efm))	Q = 2		# Bz (mT)	Esk - Efm/(abs(Efm))	Q = 3		# Bz (mT)	Esk - Efm/(abs(Efm))	Q = 4		# Bz (mT)	Esk - Efm/(abs(Efm))	Q = 5		# Bz (mT)	Annihilation Energy(Esk(Q) - Efm/(abs(Efm))	Q (Annihilation Points)		# Bz (mT)	max(Esk(Q) - Efm/(abs(Efm))
0.000000000000000000e+00	-4.206427282165136478e-02			0.000000000000000000e+00	-5.835687821444250634e-02			0.000000000000000000e+00	-7.370142251756679752e-02			0.000000000000000000e+00	-8.986996065664844269e-02			0.000000000000000000e+00	-1.054485941177151220e-01			0.000000000000000000e+00	-9.129088184535878725e-02			0.000000000000000000e+00	-7.876008922070207308e-02			0.000000000000000000e+00	-6.831269010173272871e-02			0.000000000000000000e+00	-5.776697353642768623e-02			0.000000000000000000e+00	-4.684671431841470890e-02			0.000000000000000000e+00	-3.489646280545508766e-02			1.600000000000000000e+01	1.793263077544062639e-02	0.000000000000000000e+00		1.600000000000000000e+01	1.793263077544062639e-02
1.000000000000000000e+00	-2.883278894895462477e-02			1.000000000000000000e+00	-4.386671851034269765e-02			1.000000000000000000e+00	-5.806783819315958911e-02			1.000000000000000000e+00	-7.332993484456733213e-02			1.000000000000000000e+00	-8.847338460916476244e-02			1.000000000000000000e+00	-7.586487121468445116e-02			1.000000000000000000e+00	-6.415533615488117070e-02			1.000000000000000000e+00	-5.440119305654535914e-02			1.000000000000000000e+00	-4.431620767768128244e-02			1.000000000000000000e+00	-3.377032477697758384e-02			1.000000000000000000e+00	-2.214521154048152557e-02			1.700000000000000000e+01	1.747787526861595275e-02	1.000000000000000000e+00		1.700000000000000000e+01	2.287646651660730016e-02
2.000000000000000000e+00	-1.561779917303088294e-02			2.000000000000000000e+00	-2.974223943533637823e-02			2.000000000000000000e+00	-4.320129327280655684e-02			2.000000000000000000e+00	-5.758387676347624662e-02			2.000000000000000000e+00	-7.232919599745074590e-02			2.000000000000000000e+00	-6.107548646436763290e-02			2.000000000000000000e+00	-5.026907683560517814e-02			2.000000000000000000e+00	-4.108718924741031064e-02			2.000000000000000000e+00	-3.149138234476948905e-02			2.000000000000000000e+00	-2.127469647045966000e-02			2.000000000000000000e+00	-9.940873521677339592e-03			2.100000000000000000e+01	1.840695182109603964e-02	2.000000000000000000e+00		2.100000000000000000e+01	3.129576338942714753e-02
3.000000000000000000e+00	-3.028383753621679327e-03			3.000000000000000000e+00	-1.629365103586374874e-02			3.000000000000000000e+00	-2.904637688414891256e-02			3.000000000000000000e+00	-4.258746095500354906e-02			3.000000000000000000e+00	-5.696033896316958500e-02			3.000000000000000000e+00	-4.699184242985401938e-02			3.000000000000000000e+00	-3.703637661096115252e-02			3.000000000000000000e+00	-2.841221544891402509e-02			3.000000000000000000e+00	-1.927985642438422714e-02			3.000000000000000000e+00	-9.383028820393097061e-03			3.000000000000000000e+00	1.680047724423736977e-03			2.100000000000000000e+01	2.225807377047869448e-02	3.000000000000000000e+00		2.100000000000000000e+01	4.203015513067626802e-02
4.000000000000000000e+00	8.964741103360577071e-03			4.000000000000000000e+00	-3.477516545071738987e-03			4.000000000000000000e+00	-1.555925198449893687e-02			4.000000000000000000e+00	-2.830265171339444233e-02			4.000000000000000000e+00	-4.231212061156126858e-02			4.000000000000000000e+00	-3.357051740262340794e-02			4.000000000000000000e+00	-2.442385688827381288e-02			4.000000000000000000e+00	-1.633331437442182843e-02			4.000000000000000000e+00	-7.642608418520106112e-03			4.000000000000000000e+00	1.951523778771311907e-03			4.000000000000000000e+00	1.275658645454475805e-02			2.100000000000000000e+01	2.817248423290127229e-02	4.000000000000000000e+00		2.100000000000000000e+01	5.362511631568382675e-02
5.000000000000000000e+00	2.040681616431387624e-02			5.000000000000000000e+00	8.702097247175875905e-03			5.000000000000000000e+00	-4.080060833869446520e-03			5.000000000000000000e+00	-1.701969079271658733e-02			5.000000000000000000e+00	-3.145530359068101495e-02			5.000000000000000000e+00	-2.081559184709737276e-02			5.000000000000000000e+00	-1.245507833485583193e-02			5.000000000000000000e+00	-4.817692261467456348e-03			5.000000000000000000e+00	3.443365327951779329e-03			5.000000000000000000e+00	1.276114209735707168e-02			5.000000000000000000e+00	2.331797390525552557e-02			2.000000000000000000e+01	3.484587172158791490e-02	5.000000000000000000e+00		2.000000000000000000e+01	6.582490585955823315e-02
6.000000000000000000e+00	3.077998952088064483e-02			6.000000000000000000e+00	1.725392622536642273e-02			6.000000000000000000e+00	4.345630121396476704e-03			6.000000000000000000e+00	-8.507978395125409196e-03			6.000000000000000000e+00	-2.246951692402320011e-02			6.000000000000000000e+00	-1.316047426062355932e-02			6.000000000000000000e+00	-4.175506189509323868e-03			6.000000000000000000e+00	4.467158093503487658e-03			6.000000000000000000e+00	1.320907022040357717e-02			6.000000000000000000e+00	2.305486142727610627e-02			6.000000000000000000e+00	3.337866265776962688e-02
7.000000000000000000e+00	3.749225984934059092e-02			7.000000000000000000e+00	2.466938853059558526e-02			7.000000000000000000e+00	1.146616941435341964e-02			7.000000000000000000e+00	-1.156623115083197165e-03			7.000000000000000000e+00	-1.519581499457420444e-02			7.000000000000000000e+00	-6.002095576947828748e-03			7.000000000000000000e+00	2.048599470075091605e-03			7.000000000000000000e+00	1.068170208201553451e-02			7.000000000000000000e+00	2.014681550098099475e-02			7.000000000000000000e+00	3.027357560934256647e-02			7.000000000000000000e+00	4.123432750284112408e-02
8.000000000000000000e+00	4.324531864543516846e-02			8.000000000000000000e+00	3.019987099568458358e-02			8.000000000000000000e+00	1.709627127617292450e-02			8.000000000000000000e+00	4.552869828693612182e-03			8.000000000000000000e+00	-9.074098518668393884e-03			8.000000000000000000e+00	-4.482081707649840916e-04			8.000000000000000000e+00	7.538009409765817660e-03			8.000000000000000000e+00	1.620460620650198899e-02			8.000000000000000000e+00	2.472388442650992266e-02			8.000000000000000000e+00	3.529980751373713171e-02			8.000000000000000000e+00	4.664915312878763209e-02
9.000000000000000000e+00	4.797826408261582354e-02			9.000000000000000000e+00	3.488090370226014370e-02			9.000000000000000000e+00	2.205110747919658207e-02			9.000000000000000000e+00	9.420561160499404604e-03			9.000000000000000000e+00	-4.103763300641522817e-03			9.000000000000000000e+00	4.399463570464566368e-03			9.000000000000000000e+00	1.213795033243070948e-02			9.000000000000000000e+00	1.997321561937485251e-02			9.000000000000000000e+00	2.869656619435236380e-02			9.000000000000000000e+00	3.927958254341702010e-02			9.000000000000000000e+00	5.076966036188312881e-02
1.000000000000000000e+01	5.159060988336915121e-02			1.000000000000000000e+01	3.880402812539622548e-02			1.000000000000000000e+01	2.630365764514526819e-02			1.000000000000000000e+01	1.350406628363945774e-02			1.000000000000000000e+01	1.989588991439726032e-04			1.000000000000000000e+01	7.909936764526174363e-03			1.000000000000000000e+01	1.522133394997184433e-02			1.000000000000000000e+01	2.308656854295756261e-02			1.000000000000000000e+01	3.194425003401851065e-02			1.000000000000000000e+01	4.259911532739921874e-02			1.000000000000000000e+01	5.426872969633999427e-02
1.100000000000000000e+01	5.483856679834880204e-02			1.100000000000000000e+01	4.189314551117565011e-02			1.100000000000000000e+01	2.920266289051022882e-02			1.100000000000000000e+01	1.654860007934587721e-02			1.100000000000000000e+01	3.362808049465285283e-03			1.100000000000000000e+01	1.108016568275273749e-02			1.100000000000000000e+01	1.786699718328643022e-02			1.100000000000000000e+01	2.528389138818964293e-02			1.100000000000000000e+01	3.444165248724631589e-02			1.100000000000000000e+01	4.493602059499419987e-02			1.100000000000000000e+01	5.694181079703849319e-02
1.200000000000000000e+01	5.726361763946166000e-02			1.200000000000000000e+01	4.468684979705016269e-02			1.200000000000000000e+01	3.192980185925355791e-02			1.200000000000000000e+01	1.917810877577534948e-02			1.200000000000000000e+01	6.349662780400461976e-03			1.200000000000000000e+01	1.327527436549223727e-02			1.200000000000000000e+01	1.985460537132939518e-02			1.200000000000000000e+01	2.715862666158605152e-02			1.200000000000000000e+01	3.637433094350057267e-02			1.200000000000000000e+01	4.719470656948680093e-02			1.200000000000000000e+01	5.932523655203406077e-02
1.300000000000000000e+01	5.964705277137224287e-02			1.300000000000000000e+01	4.645670749327041743e-02			1.300000000000000000e+01	3.397523825519395413e-02			1.300000000000000000e+01	2.107369432673198567e-02			1.300000000000000000e+01	8.613228823174895118e-03			1.300000000000000000e+01	1.519789959496617611e-02			1.300000000000000000e+01	2.106669308189219533e-02			1.300000000000000000e+01	2.859303128463091051e-02			1.300000000000000000e+01	3.791518878876710963e-02			1.300000000000000000e+01	4.896840407953316487e-02			1.300000000000000000e+01	6.095103462277690759e-02
1.400000000000000000e+01	6.095762103588092673e-02			1.400000000000000000e+01	4.816432930766567644e-02			1.400000000000000000e+01	3.558737830656826667e-02			1.400000000000000000e+01	2.286791714395687916e-02			1.400000000000000000e+01	1.018279577930044505e-02			1.400000000000000000e+01	1.644465793643383467e-02			1.400000000000000000e+01	2.226697067974045888e-02			1.400000000000000000e+01	3.006725578526751874e-02			1.400000000000000000e+01	3.965492737436359522e-02			1.400000000000000000e+01	5.030369872027555533e-02			1.400000000000000000e+01	6.247200612570593531e-02
1.500000000000000000e+01	6.229335817580296253e-02			1.500000000000000000e+01	4.922011367744814209e-02			1.500000000000000000e+01	3.673658893349752291e-02			1.500000000000000000e+01	2.416881851034648199e-02			1.500000000000000000e+01	1.152859680308285402e-02			1.500000000000000000e+01	1.745106805088780799e-02			1.500000000000000000e+01	2.272147774167968329e-02			1.500000000000000000e+01	3.023450741279248843e-02			1.500000000000000000e+01	4.013674454603531616e-02			1.500000000000000000e+01	5.151496597887340878e-02			1.500000000000000000e+01	6.352334509213219960e-02
1.600000000000000000e+01	6.314013519759557880e-02			1.600000000000000000e+01	5.034964669706425144e-02			1.600000000000000000e+01	3.782380040008702371e-02			1.600000000000000000e+01	2.523179355222133005e-02			1.600000000000000000e+01	1.259016629118917333e-02			1.600000000000000000e+01	1.793263077544062639e-02			1.600000000000000000e+01	2.274581085258366164e-02			1.600000000000000000e+01	3.080085792326608604e-02			1.600000000000000000e+01	4.079275512121130487e-02			1.600000000000000000e+01	5.221372021834946864e-02			1.600000000000000000e+01	6.453281479379985308e-02
1.700000000000000000e+01	6.384921429733628195e-02			1.700000000000000000e+01	5.093336198811740378e-02			1.700000000000000000e+01	3.855837723661598854e-02			1.700000000000000000e+01	2.611517495531243474e-02			1.700000000000000000e+01	1.334387884019824777e-02			1.700000000000000000e+01	1.769193425163923319e-02			1.700000000000000000e+01	2.287646651660730016e-02			1.700000000000000000e+01	3.104957627767237702e-02			1.700000000000000000e+01	4.141376812690863302e-02			1.700000000000000000e+01	5.267615745187386594e-02			1.700000000000000000e+01	6.530777005358365250e-02
1.800000000000000000e+01	6.445343111383908252e-02			1.800000000000000000e+01	5.169267087802903449e-02			1.800000000000000000e+01	3.927972831306243695e-02			1.800000000000000000e+01	2.678701105294805512e-02			1.800000000000000000e+01	1.407252014032354427e-02			1.800000000000000000e+01	1.761770759268297543e-02			1.800000000000000000e+01	2.257012066744601420e-02			1.800000000000000000e+01	3.120652916412529343e-02			1.800000000000000000e+01	4.151661076500098163e-02			1.800000000000000000e+01	5.336953497003155827e-02			1.800000000000000000e+01	6.552719851052578315e-02
1.900000000000000000e+01	6.461491463200225160e-02			1.900000000000000000e+01	5.190665350550181106e-02			1.900000000000000000e+01	3.970634656170378418e-02			1.900000000000000000e+01	2.733045051771223338e-02			1.900000000000000000e+01	1.447168444818888559e-02							1.900000000000000000e+01	2.232616116219918179e-02			1.900000000000000000e+01	3.121379159966900310e-02			1.900000000000000000e+01	4.178519608720833445e-02			1.900000000000000000e+01	5.347598108848068688e-02			1.900000000000000000e+01	6.580954761724693014e-02
2.000000000000000000e+01	6.488645302309582752e-02			2.000000000000000000e+01	5.219961853607753277e-02			2.000000000000000000e+01	3.996891219288959546e-02			2.000000000000000000e+01	2.766269815021629372e-02			2.000000000000000000e+01	1.486183162724036104e-02							2.000000000000000000e+01	2.217220971620122161e-02			2.000000000000000000e+01	3.124392046867025333e-02			2.000000000000000000e+01	4.200916105245627863e-02			2.000000000000000000e+01	5.343393827664619233e-02			2.000000000000000000e+01	6.582490585955823315e-02
2.100000000000000000e+01	6.512917227775927298e-02			2.100000000000000000e+01	5.227214358104233932e-02			2.100000000000000000e+01	4.008023809877962057e-02			2.100000000000000000e+01	2.797923783944902126e-02			2.100000000000000000e+01	1.498433622128484549e-02							2.100000000000000000e+01	2.159314592845905378e-02			2.100000000000000000e+01	3.129576338942714753e-02			2.100000000000000000e+01	4.203015513067626802e-02			2.100000000000000000e+01	5.362511631568382675e-02			2.100000000000000000e+01	6.572763166206320451e-02
2.200000000000000000e+01	6.504946969075621477e-02			2.200000000000000000e+01	5.242869547133297004e-02			2.200000000000000000e+01	4.014318384923802607e-02			2.200000000000000000e+01	2.793068497056113569e-02			2.200000000000000000e+01	1.514898470442046889e-02							2.200000000000000000e+01	2.111069871291068253e-02			2.200000000000000000e+01	3.103149148185042200e-02			2.200000000000000000e+01	4.193572120295300382e-02			2.200000000000000000e+01	5.360285958997588335e-02			2.200000000000000000e+01	6.560824068630333183e-02
2.300000000000000000e+01	6.488440755219170020e-02			2.300000000000000000e+01	5.235441944322847402e-02			2.300000000000000000e+01	4.011173569427435581e-02			2.300000000000000000e+01	2.790569790960701138e-02			2.300000000000000000e+01	1.515876569206561081e-02							2.300000000000000000e+01	2.074654232652601779e-02			2.300000000000000000e+01	3.096490300827401537e-02			2.300000000000000000e+01	4.170217054432393683e-02			2.300000000000000000e+01	5.328229525897183738e-02			2.300000000000000000e+01	6.555429577935539820e-02
2.400000000000000000e+01	6.467269876574360810e-02			2.400000000000000000e+01	5.223059292562738654e-02			2.400000000000000000e+01	4.018947310725400068e-02			2.400000000000000000e+01	2.786852851111745050e-02			2.400000000000000000e+01	1.520573611946667361e-02							2.400000000000000000e+01	2.024546691072178287e-02			2.400000000000000000e+01	3.067687305907784018e-02			2.400000000000000000e+01	4.152513158255503184e-02			2.400000000000000000e+01	5.308304882077093806e-02			2.400000000000000000e+01	6.519628842722771656e-02
2.500000000000000000e+01	6.451308511563168258e-02			2.500000000000000000e+01	5.207517244522166799e-02			2.500000000000000000e+01	4.006032768666895061e-02			2.500000000000000000e+01	2.774450844048629086e-02			2.500000000000000000e+01	1.515184945332312752e-02							2.500000000000000000e+01	1.974313008066090266e-02			2.500000000000000000e+01	3.044760006523922549e-02			2.500000000000000000e+01	4.144736577353008711e-02			2.500000000000000000e+01	5.292840672383331002e-02			2.500000000000000000e+01	6.492621519063329627e-02
2.600000000000000000e+01	6.435422548721354830e-02			2.600000000000000000e+01	5.192177371263861918e-02			2.600000000000000000e+01	3.983455134653157009e-02			2.600000000000000000e+01	2.761734381853163736e-02			2.600000000000000000e+01	1.504092998293584532e-02							2.600000000000000000e+01	1.936538257321512510e-02			2.600000000000000000e+01	3.019887708751871000e-02			2.600000000000000000e+01	4.113859603519678942e-02			2.600000000000000000e+01	5.255213186332255426e-02			2.600000000000000000e+01	6.452893672631669630e-02
2.700000000000000000e+01	6.383410258941041304e-02			2.700000000000000000e+01	5.170974431354041084e-02			2.700000000000000000e+01	3.966246221696987512e-02			2.700000000000000000e+01	2.746378048248967682e-02			2.700000000000000000e+01	1.493614862564226868e-02							2.700000000000000000e+01	1.865232155615076381e-02			2.700000000000000000e+01	2.991783097696983085e-02			2.700000000000000000e+01	4.086815387886807982e-02			2.700000000000000000e+01	5.237727908068722654e-02			2.700000000000000000e+01	6.417543995487930142e-02
2.800000000000000000e+01	6.353296663527262245e-02			2.800000000000000000e+01	5.136581048437535019e-02			2.800000000000000000e+01	3.951588158019771202e-02			2.800000000000000000e+01	2.723484898175994665e-02			2.800000000000000000e+01	1.482773888783096503e-02							2.800000000000000000e+01	1.809490839464570830e-02			2.800000000000000000e+01	2.964523378803241710e-02			2.800000000000000000e+01	4.063837799166761244e-02			2.800000000000000000e+01	5.195281645800630538e-02			2.800000000000000000e+01	6.403456527324827285e-02
2.900000000000000000e+01	6.315527132324211257e-02			2.900000000000000000e+01	5.109617164554553642e-02			2.900000000000000000e+01	3.926011656261880339e-02			2.900000000000000000e+01	2.703540293431483041e-02			2.900000000000000000e+01	1.467445847567266232e-02											2.900000000000000000e+01	2.936868980295322465e-02			2.900000000000000000e+01	4.039003109660153912e-02			2.900000000000000000e+01	5.163308138864374647e-02			2.900000000000000000e+01	6.345444491143613364e-02
3.000000000000000000e+01	6.280044402074524967e-02			3.000000000000000000e+01	5.080676398474056471e-02			3.000000000000000000e+01	3.898154560182581774e-02			3.000000000000000000e+01	2.691679580592378634e-02			3.000000000000000000e+01	1.449011667721129479e-02											3.000000000000000000e+01	2.897781884294592727e-02			3.000000000000000000e+01	3.994625178709871466e-02			3.000000000000000000e+01	5.129372345070375150e-02			3.000000000000000000e+01	6.307419420701643187e-02
3.100000000000000000e+01	6.225346372016325042e-02			3.100000000000000000e+01	5.036093966178624426e-02			3.100000000000000000e+01	3.872914829709737938e-02			3.100000000000000000e+01	2.659405203115954019e-02			3.100000000000000000e+01	1.435518155877875054e-02											3.100000000000000000e+01	2.873309786146760123e-02			3.100000000000000000e+01	3.966571051024608829e-02			3.100000000000000000e+01	5.100952845205544706e-02			3.100000000000000000e+01	6.247009237611319404e-02
3.200000000000000000e+01	6.187289103189077405e-02			3.200000000000000000e+01	5.008376956977884237e-02			3.200000000000000000e+01	3.847495683162371893e-02			3.200000000000000000e+01	2.638532082958382208e-02			3.200000000000000000e+01	1.415246087659944620e-02											3.200000000000000000e+01	2.846846204465933172e-02			3.200000000000000000e+01	3.927547641458097732e-02			3.200000000000000000e+01	5.053901712813786695e-02			3.200000000000000000e+01	6.204296947363721615e-02
3.300000000000000000e+01	6.123942991179467943e-02			3.300000000000000000e+01	4.972860772983498517e-02			3.300000000000000000e+01	3.816482744385040621e-02			3.300000000000000000e+01	2.613577238679087172e-02			3.300000000000000000e+01	1.398945295653356881e-02											3.300000000000000000e+01	2.812044038048180580e-02			3.300000000000000000e+01	3.899954803586019869e-02			3.300000000000000000e+01	5.017370798509086793e-02			3.300000000000000000e+01	6.148404591609960695e-02
3.400000000000000000e+01	6.076271125350217461e-02			3.400000000000000000e+01	4.931235887250372263e-02			3.400000000000000000e+01	3.789185102420970785e-02			3.400000000000000000e+01	2.595403794236922357e-02			3.400000000000000000e+01	1.382347892014506967e-02											3.400000000000000000e+01	2.784294815813129556e-02			3.400000000000000000e+01	3.859319754276786113e-02			3.400000000000000000e+01	4.976002686307260531e-02			3.400000000000000000e+01	6.106861771372443931e-02
3.500000000000000000e+01	6.031490547277457148e-02			3.500000000000000000e+01	4.892828452896536701e-02			3.500000000000000000e+01	3.754657002529124959e-02			3.500000000000000000e+01	2.566807845792630494e-02			3.500000000000000000e+01	1.367551215741749822e-02											3.500000000000000000e+01	2.749572740829528752e-02			3.500000000000000000e+01	3.828498926564164601e-02			3.500000000000000000e+01	4.927664177856578426e-02			3.500000000000000000e+01	6.055654764943414065e-02
3.600000000000000000e+01	5.991784161707327389e-02			3.600000000000000000e+01	4.844923379426130383e-02			3.600000000000000000e+01	3.728921465930601364e-02			3.600000000000000000e+01	2.543577859046117218e-02			3.600000000000000000e+01	1.350852326687417698e-02											3.600000000000000000e+01	2.723648434548317163e-02			3.600000000000000000e+01	3.794632704168299925e-02			3.600000000000000000e+01	4.885584477120180624e-02			3.600000000000000000e+01	5.989121827929743541e-02
3.700000000000000000e+01	5.931396055302885773e-02			3.700000000000000000e+01	4.814168757986577590e-02			3.700000000000000000e+01	3.692762008403711188e-02			3.700000000000000000e+01	2.518335921496308791e-02			3.700000000000000000e+01	1.332087955320575279e-02											3.700000000000000000e+01	2.686708141378298803e-02			3.700000000000000000e+01	3.761424438497435602e-02			3.700000000000000000e+01	4.838528994054611121e-02			3.700000000000000000e+01	5.947277973915864741e-02
3.800000000000000000e+01	5.869521973328090808e-02			3.800000000000000000e+01	4.780446600360451631e-02			3.800000000000000000e+01	3.663322321563752815e-02			3.800000000000000000e+01	2.491278756563955477e-02			3.800000000000000000e+01	1.316171025381151702e-02											3.800000000000000000e+01	2.659925749174783458e-02			3.800000000000000000e+01	3.722484299404864999e-02			3.800000000000000000e+01	4.795649578729975493e-02			3.800000000000000000e+01	5.890971136609135517e-02
3.900000000000000000e+01	5.819132315298788938e-02			3.900000000000000000e+01	4.724909552197863877e-02			3.900000000000000000e+01	3.633246102385074422e-02			3.900000000000000000e+01	2.471085204726321261e-02			3.900000000000000000e+01	1.304969004713183410e-02											3.900000000000000000e+01	2.626039991080827626e-02			3.900000000000000000e+01	3.683850706036891076e-02			3.900000000000000000e+01	4.748525033902047804e-02			3.900000000000000000e+01	5.840770145825772974e-02
4.000000000000000000e+01	5.767728987599048812e-02			4.000000000000000000e+01	4.684454221806390317e-02			4.000000000000000000e+01	3.598997286744214097e-02			4.000000000000000000e+01	2.445663402298722811e-02			4.000000000000000000e+01	1.284864201931207491e-02											4.000000000000000000e+01	2.597037038994513825e-02			4.000000000000000000e+01	3.647005010673538827e-02			4.000000000000000000e+01	4.719598632146992240e-02			4.000000000000000000e+01	5.789206127251636524e-02
4.100000000000000000e+01	5.721020571365188767e-02			4.100000000000000000e+01	4.645696714837831143e-02			4.100000000000000000e+01	3.563114819202919947e-02			4.100000000000000000e+01	2.418045743126491509e-02			4.100000000000000000e+01	1.269801274940510379e-02											4.100000000000000000e+01	2.565474662498521199e-02			4.100000000000000000e+01	3.617550112509512750e-02			4.100000000000000000e+01	4.665089288078308472e-02			4.100000000000000000e+01	5.727711576167455326e-02
4.200000000000000000e+01	5.666624317731940030e-02			4.200000000000000000e+01	4.603869840443637618e-02			4.200000000000000000e+01	3.541115363155349777e-02			4.200000000000000000e+01	2.398393903383780335e-02			4.200000000000000000e+01	1.258696405134682172e-02											4.200000000000000000e+01	2.541864077839074698e-02			4.200000000000000000e+01	3.575722922801469889e-02			4.200000000000000000e+01	4.622349605303219255e-02			4.200000000000000000e+01	5.677824175222594139e-02
4.300000000000000000e+01	5.615111226161042385e-02			4.300000000000000000e+01	4.554108424666095112e-02			4.300000000000000000e+01	3.497309366936838387e-02			4.300000000000000000e+01	2.375131031167389273e-02			4.300000000000000000e+01	1.241226462788359852e-02											4.300000000000000000e+01	2.513522700927596151e-02			4.300000000000000000e+01	3.540010553609455879e-02			4.300000000000000000e+01	4.574905893822697051e-02			4.300000000000000000e+01	5.625399335903410319e-02
4.400000000000000000e+01	5.562005114788837190e-02			4.400000000000000000e+01	4.513421408826556042e-02			4.400000000000000000e+01	3.464837702864274199e-02			4.400000000000000000e+01	2.349481235636434809e-02			4.400000000000000000e+01	1.227676989497535412e-02											4.400000000000000000e+01	2.479857510906164839e-02			4.400000000000000000e+01	3.510300008406767869e-02			4.400000000000000000e+01	4.529814067075052519e-02			4.400000000000000000e+01	5.576321369659188038e-02
4.500000000000000000e+01	5.511358311827710410e-02			4.500000000000000000e+01	4.475220266852062562e-02			4.500000000000000000e+01	3.438218413585476807e-02			4.500000000000000000e+01	2.327792855589467733e-02			4.500000000000000000e+01	1.213048256138793066e-02											4.500000000000000000e+01	2.452505177593101646e-02			4.500000000000000000e+01	3.473526577477406563e-02			4.500000000000000000e+01	4.496059641870853163e-02			4.500000000000000000e+01	5.528634477646399842e-02
4.600000000000000000e+01	5.459455779971764816e-02			4.600000000000000000e+01	4.429493798783375180e-02			4.600000000000000000e+01	3.406573927898364634e-02			4.600000000000000000e+01	2.301922898037859350e-02			4.600000000000000000e+01	1.199512539637534458e-02											4.600000000000000000e+01	2.423132554168605513e-02			4.600000000000000000e+01	3.434742369111837973e-02			4.600000000000000000e+01	4.449446444642923132e-02			4.600000000000000000e+01	5.474393589706193219e-02
4.700000000000000000e+01	5.415304910198114746e-02			4.700000000000000000e+01	4.392639984632458472e-02			4.700000000000000000e+01	3.371767728043344875e-02			4.700000000000000000e+01	2.280243223554776280e-02			4.700000000000000000e+01	1.184817027764284957e-02											4.700000000000000000e+01	2.398770278239835754e-02			4.700000000000000000e+01	3.403297611807436923e-02			4.700000000000000000e+01	4.405083216352060488e-02			4.700000000000000000e+01	5.424162803964618224e-02
4.800000000000000000e+01	5.361438596203402240e-02			4.800000000000000000e+01	4.355282981751560506e-02			4.800000000000000000e+01	3.342873421700730957e-02			4.800000000000000000e+01	2.257396930568282556e-02			4.800000000000000000e+01	1.169314628769591892e-02											4.800000000000000000e+01	2.371322972896669490e-02			4.800000000000000000e+01	3.373517755135806845e-02			4.800000000000000000e+01	4.370605148469104695e-02			4.800000000000000000e+01	5.372695698281598070e-02
4.900000000000000000e+01	5.312924777792250863e-02			4.900000000000000000e+01	4.309196710048101425e-02			4.900000000000000000e+01	3.307632515563632691e-02			4.900000000000000000e+01	2.235793960931181656e-02			4.900000000000000000e+01	1.156948578600695311e-02											4.900000000000000000e+01	2.346048455591509541e-02			4.900000000000000000e+01	3.339369323372400750e-02			4.900000000000000000e+01	4.326610737709407628e-02			4.900000000000000000e+01	5.323331977755521582e-02
5.000000000000000000e+01	5.268155785379859818e-02			5.000000000000000000e+01	4.271690548969606094e-02			5.000000000000000000e+01	3.283986789947281049e-02			5.000000000000000000e+01	2.213965894536081697e-02			5.000000000000000000e+01	1.144352509701079303e-02											5.000000000000000000e+01	2.321752441936359920e-02			5.000000000000000000e+01	3.304362318756404182e-02			5.000000000000000000e+01	4.284832765051486275e-02			5.000000000000000000e+01	5.275796608683274574e-02
5.100000000000000000e+01	5.224386901369047070e-02			5.100000000000000000e+01	4.232906715827716715e-02			5.100000000000000000e+01	3.248176090582188813e-02			5.100000000000000000e+01	2.192222493260074373e-02			5.100000000000000000e+01	1.130123773877605986e-02											5.100000000000000000e+01	2.297495485933389106e-02			5.100000000000000000e+01	3.274368414118133952e-02			5.100000000000000000e+01	4.252147999656043925e-02			5.100000000000000000e+01	5.225394298428114037e-02
5.200000000000000000e+01	5.170924904225848717e-02			5.200000000000000000e+01	4.191891282084597714e-02			5.200000000000000000e+01	3.216842736252047141e-02			5.200000000000000000e+01	2.172553489555737946e-02			5.200000000000000000e+01	1.116807148471912758e-02											5.200000000000000000e+01	2.269191590041851059e-02			5.200000000000000000e+01	3.239557671211668738e-02			5.200000000000000000e+01	4.209824125473773937e-02			5.200000000000000000e+01	5.179990952828154860e-02
5.300000000000000000e+01	5.121390190182716767e-02			5.300000000000000000e+01	4.153250159937929564e-02			5.300000000000000000e+01	3.186489667649743812e-02			5.300000000000000000e+01	2.148880047448470387e-02			5.300000000000000000e+01	1.105850813846339688e-02											5.300000000000000000e+01	2.243279859048924116e-02			5.300000000000000000e+01	3.211715504570117341e-02			5.300000000000000000e+01	4.177490612603608489e-02			5.300000000000000000e+01	5.136663646130593813e-02
5.400000000000000000e+01	5.075850373766491175e-02			5.400000000000000000e+01	4.113494796745276877e-02			5.400000000000000000e+01	3.155233105496862284e-02			5.400000000000000000e+01	2.129812192880315216e-02			5.400000000000000000e+01	1.094643933185664858e-02											5.400000000000000000e+01	2.219487785998874863e-02			5.400000000000000000e+01	3.179893893604471278e-02			5.400000000000000000e+01	4.132892017430708081e-02			5.400000000000000000e+01	5.086085088198508131e-02
5.500000000000000000e+01	5.031670101687008012e-02			5.500000000000000000e+01	4.077000340750537577e-02			5.500000000000000000e+01	3.125127087194595754e-02			5.500000000000000000e+01	2.108741301308695443e-02															5.500000000000000000e+01	2.196493774283672998e-02			5.500000000000000000e+01	3.153092160999798610e-02			5.500000000000000000e+01	4.093297228588747838e-02			5.500000000000000000e+01	5.037263116448041644e-02
5.600000000000000000e+01	4.994721718474091215e-02			5.600000000000000000e+01	4.039274388822543249e-02			5.600000000000000000e+01	3.096612154255222113e-02			5.600000000000000000e+01	2.089070332693380300e-02															5.600000000000000000e+01	2.175894485877222229e-02			5.600000000000000000e+01	3.118556720444543018e-02			5.600000000000000000e+01	4.055494285571178970e-02			5.600000000000000000e+01	4.995389596575502966e-02
5.700000000000000000e+01	4.947500645464878583e-02			5.700000000000000000e+01	4.006209183015568137e-02			5.700000000000000000e+01	3.068694215902056932e-02			5.700000000000000000e+01	2.068867075747781586e-02															5.700000000000000000e+01	2.151949973135479366e-02			5.700000000000000000e+01	3.091353187916890191e-02			5.700000000000000000e+01	4.022259288192733817e-02			5.700000000000000000e+01	4.947500645464878583e-02
5.800000000000000000e+01	4.901631698035668894e-02			5.800000000000000000e+01	3.966354321410699851e-02			5.800000000000000000e+01	3.025470886584178537e-02			5.800000000000000000e+01	2.047213730414005131e-02															5.800000000000000000e+01	2.129435917370042092e-02			5.800000000000000000e+01	3.063778950961426606e-02			5.800000000000000000e+01	3.982238152981749935e-02			5.800000000000000000e+01	4.905369070170041007e-02
5.900000000000000000e+01	4.858552904877150996e-02			5.900000000000000000e+01	3.933790098019565584e-02			5.900000000000000000e+01	2.954466285557369107e-02			5.900000000000000000e+01	2.029703478699784389e-02															5.900000000000000000e+01	2.104609266055247618e-02			5.900000000000000000e+01	3.033995886947120357e-02			5.900000000000000000e+01	3.943962488894991320e-02			5.900000000000000000e+01	4.860402430490874670e-02
6.000000000000000000e+01	4.815433179922387619e-02			6.000000000000000000e+01	3.896394625073970608e-02			6.000000000000000000e+01	2.928841086752470568e-02			6.000000000000000000e+01	2.011633285997385667e-02															6.000000000000000000e+01	2.083948072683655325e-02			6.000000000000000000e+01	3.003902004578738391e-02			6.000000000000000000e+01	3.911040657820551159e-02			6.000000000000000000e+01	4.820925442202351335e-02
6.100000000000000000e+01	4.769555217271164577e-02			6.100000000000000000e+01	3.862469146022604050e-02			6.100000000000000000e+01	2.902824641075316472e-02			6.100000000000000000e+01	1.993926210044043648e-02															6.100000000000000000e+01	2.065514421461252595e-02			6.100000000000000000e+01	2.978943751949322122e-02			6.100000000000000000e+01	3.876968024284311448e-02			6.100000000000000000e+01	4.774992296619300775e-02
6.200000000000000000e+01	4.732664483478023210e-02			6.200000000000000000e+01	3.826527113821791282e-02			6.200000000000000000e+01	2.879120121389124043e-02			6.200000000000000000e+01	1.974777083157940386e-02															6.200000000000000000e+01	2.043858843022825292e-02			6.200000000000000000e+01	2.952687709816663106e-02			6.200000000000000000e+01	3.841778930934813124e-02			6.200000000000000000e+01	4.733561649190558274e-02
6.300000000000000000e+01	4.694723800013889808e-02			6.300000000000000000e+01	3.793958089047063525e-02			6.300000000000000000e+01	2.854994226628993978e-02			6.300000000000000000e+01	1.954228515662178797e-02															6.300000000000000000e+01	2.020853198425991148e-02			6.300000000000000000e+01	2.924283896703360960e-02			6.300000000000000000e+01	3.809059683806869517e-02			6.300000000000000000e+01	4.692947141806845524e-02
6.400000000000000000e+01	4.647846904819505354e-02			6.400000000000000000e+01	3.762904047022620074e-02			6.400000000000000000e+01	2.830459286322121321e-02			6.400000000000000000e+01	1.936719779839371838e-02															6.400000000000000000e+01	1.999175985508943806e-02			6.400000000000000000e+01	2.893795156860260939e-02			6.400000000000000000e+01	3.774339690314230944e-02			6.400000000000000000e+01	4.649606234556673962e-02
6.500000000000000000e+01	4.608844940012878089e-02			6.500000000000000000e+01	3.728094079123658866e-02			6.500000000000000000e+01	2.807269489647985436e-02			6.500000000000000000e+01	1.919549284656783469e-02															6.500000000000000000e+01	1.977917541510979330e-02			6.500000000000000000e+01	2.869993586565915134e-02			6.500000000000000000e+01	3.739419263289396611e-02			6.500000000000000000e+01	4.613200780076622681e-02
6.600000000000000000e+01	4.566275053683070684e-02			6.600000000000000000e+01	3.696538651658858032e-02			6.600000000000000000e+01	2.783660563026305740e-02			6.600000000000000000e+01	1.902707322483944072e-02															6.600000000000000000e+01	1.959654348806957186e-02			6.600000000000000000e+01	2.843196090545821453e-02			6.600000000000000000e+01	3.710343991373531158e-02			6.600000000000000000e+01	4.572314889808236360e-02
6.700000000000000000e+01	4.528785250176033117e-02			6.700000000000000000e+01	3.662162641419890174e-02			6.700000000000000000e+01	2.761353736460352148e-02			6.700000000000000000e+01	1.885329896248281664e-02															6.700000000000000000e+01	1.938318655363552301e-02			6.700000000000000000e+01	2.816906467790879567e-02			6.700000000000000000e+01	3.675837159901252510e-02			6.700000000000000000e+01	4.533058537201447441e-02
6.800000000000000000e+01	4.490306024472863478e-02			6.800000000000000000e+01	3.630125287850237414e-02			6.800000000000000000e+01	2.738619071645864711e-02			6.800000000000000000e+01	1.867432085440467321e-02															6.800000000000000000e+01	1.919076795021167070e-02			6.800000000000000000e+01	2.792803684976436635e-02			6.800000000000000000e+01	3.642824806599575388e-02			6.800000000000000000e+01	4.496232466555891150e-02
6.900000000000000000e+01	4.455058786014103045e-02			6.900000000000000000e+01	3.602038865245221766e-02			6.900000000000000000e+01	2.715468505114755626e-02			6.900000000000000000e+01	1.851544691553350455e-02															6.900000000000000000e+01	1.900192828627689928e-02			6.900000000000000000e+01	2.767471686125251226e-02			6.900000000000000000e+01	3.612103997053710963e-02			6.900000000000000000e+01	4.457575068966225518e-02
7.000000000000000000e+01	4.413812837076244722e-02			7.000000000000000000e+01	3.572807964845271106e-02			7.000000000000000000e+01	2.693575598421999243e-02			7.000000000000000000e+01	1.836781109024628392e-02															7.000000000000000000e+01	1.877501700664273299e-02			7.000000000000000000e+01	2.742606514886039570e-02			7.000000000000000000e+01	3.580287257187251410e-02			7.000000000000000000e+01	4.419630064453354545e-02
7.100000000000000000e+01	4.377437269812695791e-02			7.100000000000000000e+01	3.543287379214792726e-02			7.100000000000000000e+01	2.672082458925980827e-02			7.100000000000000000e+01	1.821463666243245197e-02															7.100000000000000000e+01	1.860165586142648389e-02			7.100000000000000000e+01	2.720665720076304028e-02			7.100000000000000000e+01	3.551521830257219764e-02			7.100000000000000000e+01	4.383201385542392220e-02
7.200000000000000000e+01	4.341719915403323415e-02			7.200000000000000000e+01	3.515116961136904167e-02			7.200000000000000000e+01	2.651794231014635225e-02			7.200000000000000000e+01	1.803975406253735189e-02																			7.200000000000000000e+01	2.695041967022668988e-02			7.200000000000000000e+01	3.520828926270035131e-02			7.200000000000000000e+01	4.344983895479395675e-02
7.300000000000000000e+01	4.304217032974656798e-02			7.300000000000000000e+01	3.481790964175086184e-02			7.300000000000000000e+01	2.631061146695110389e-02			7.300000000000000000e+01	1.787609436018676098e-02																			7.300000000000000000e+01	2.672303751915158093e-02			7.300000000000000000e+01	3.493112463647268101e-02			7.300000000000000000e+01	4.310686461244457590e-02
7.400000000000000000e+01	4.271388161333977695e-02			7.400000000000000000e+01	3.454667725094231340e-02			7.400000000000000000e+01	2.608292081650515418e-02			7.400000000000000000e+01	1.772335835332528031e-02																			7.400000000000000000e+01	2.652374146413215630e-02			7.400000000000000000e+01	3.461079661786998357e-02			7.400000000000000000e+01	4.274594129680350796e-02
7.500000000000000000e+01	4.234371034465302802e-02			7.500000000000000000e+01	3.424844580531703764e-02			7.500000000000000000e+01	2.588307430392279562e-02			7.500000000000000000e+01	1.757331305942288688e-02																			7.500000000000000000e+01	2.626440177976991502e-02			7.500000000000000000e+01	3.433583335186544266e-02			7.500000000000000000e+01	4.242315356878801486e-02
7.600000000000000000e+01	4.198787830989116759e-02			7.600000000000000000e+01	3.397117226992063532e-02			7.600000000000000000e+01	2.567884274134592942e-02			7.600000000000000000e+01	1.743376295367501591e-02																			7.600000000000000000e+01	2.606471562539168854e-02			7.600000000000000000e+01	3.407354670854502443e-02			7.600000000000000000e+01	4.206662787806376286e-02
7.700000000000000000e+01	4.164601315259009590e-02			7.700000000000000000e+01	3.365966487226121351e-02			7.700000000000000000e+01	2.548595358242301476e-02			7.700000000000000000e+01	1.728101512433332515e-02																			7.700000000000000000e+01	2.583725922525280036e-02			7.700000000000000000e+01	3.379238033733018842e-02			7.700000000000000000e+01	4.169285390496742238e-02
7.800000000000000000e+01	4.131775529795397167e-02			7.800000000000000000e+01	3.340768252389943876e-02			7.800000000000000000e+01	2.528089542726796868e-02			7.800000000000000000e+01	1.713088893893201584e-02																			7.800000000000000000e+01	2.560596691113327383e-02			7.800000000000000000e+01	3.350056009071814694e-02			7.800000000000000000e+01	4.137193387859815219e-02
7.900000000000000000e+01	4.098740952414629823e-02			7.900000000000000000e+01	3.313696637733674205e-02			7.900000000000000000e+01	2.507932678383722330e-02			7.900000000000000000e+01	1.696796959304754798e-02																			7.900000000000000000e+01	2.538628448263718571e-02			7.900000000000000000e+01	3.323672762944674536e-02			7.900000000000000000e+01	4.104112712143646174e-02
8.000000000000000000e+01	4.065502867726885489e-02			8.000000000000000000e+01	3.287081818952588413e-02			8.000000000000000000e+01	2.488876853005159498e-02			8.000000000000000000e+01	1.683062688144981375e-02																			8.000000000000000000e+01	2.518552728764885881e-02			8.000000000000000000e+01	3.297734697430452361e-02			8.000000000000000000e+01	4.069307467183250204e-02
8.100000000000000000e+01	4.032820937360725305e-02			8.100000000000000000e+01	3.260912331081011056e-02			8.100000000000000000e+01	2.470139878118010959e-02			8.100000000000000000e+01	1.668049117145035953e-02																			8.100000000000000000e+01	2.497303817341932006e-02			8.100000000000000000e+01	3.268457869754320955e-02			8.100000000000000000e+01	4.038857368299366563e-02
8.200000000000000000e+01	3.999933024920539204e-02			8.200000000000000000e+01	3.232932209207504959e-02			8.200000000000000000e+01	2.450965523919582806e-02			8.200000000000000000e+01	1.655529556014251336e-02																			8.200000000000000000e+01	2.475659208718148513e-02			8.200000000000000000e+01	3.244904904867418338e-02			8.200000000000000000e+01	4.007415959707982811e-02
8.300000000000000000e+01	3.966844215199912677e-02			8.300000000000000000e+01	3.208381102765961446e-02			8.300000000000000000e+01	2.430622451268131534e-02			8.300000000000000000e+01	1.642473894120525732e-02																			8.300000000000000000e+01	2.457339351510424985e-02			8.300000000000000000e+01	3.217286736180065276e-02			8.300000000000000000e+01	3.975007712496180651e-02
8.400000000000000000e+01	3.938711981831270748e-02			8.400000000000000000e+01	3.183494658939707567e-02			8.400000000000000000e+01	2.411347513020341976e-02			8.400000000000000000e+01	1.626687019645679105e-02																			8.400000000000000000e+01	2.437846366455135444e-02			8.400000000000000000e+01	3.193063689346716666e-02			8.400000000000000000e+01	3.942392378141649362e-02
8.500000000000000000e+01	3.908114745008536839e-02			8.500000000000000000e+01	3.159011142181868126e-02							8.500000000000000000e+01	1.614076226410676718e-02																			8.500000000000000000e+01	2.417208744061111539e-02			8.500000000000000000e+01	3.169232828770141702e-02			8.500000000000000000e+01	3.911765347361501749e-02
8.600000000000000000e+01	3.876560403678212807e-02			8.600000000000000000e+01	3.133472330849490506e-02							8.600000000000000000e+01	1.597322425908279109e-02																			8.600000000000000000e+01	2.394729802306337987e-02			8.600000000000000000e+01	3.142163419420593296e-02			8.600000000000000000e+01	3.883078720106521858e-02
8.700000000000000000e+01	3.846227294795854373e-02			8.700000000000000000e+01	3.106903445424593138e-02																											8.700000000000000000e+01	2.375482960818263087e-02			8.700000000000000000e+01	3.116243785601295960e-02			8.700000000000000000e+01	3.851975196443047783e-02
8.800000000000000000e+01	3.817086462800340502e-02			8.800000000000000000e+01	3.084318573696389482e-02																											8.800000000000000000e+01	2.357253158437597890e-02			8.800000000000000000e+01	3.094297902925427154e-02			8.800000000000000000e+01	3.821363318184219093e-02
8.900000000000000000e+01	3.787695420719308648e-02			8.900000000000000000e+01	3.059966236475489612e-02																											8.900000000000000000e+01	2.338602030519539368e-02			8.900000000000000000e+01	3.069160094002380129e-02			8.900000000000000000e+01	3.791938739577858930e-02
9.000000000000000000e+01	3.758060008748030645e-02			9.000000000000000000e+01	3.037396275291614003e-02																											9.000000000000000000e+01	2.321644563387460780e-02			9.000000000000000000e+01	3.043711731573108328e-02			9.000000000000000000e+01	3.762972030300312104e-02
9.100000000000000000e+01	3.729578486490654765e-02			9.100000000000000000e+01	3.013085909191358033e-02																											9.100000000000000000e+01	2.301467431057360388e-02			9.100000000000000000e+01	3.020745207879682939e-02			9.100000000000000000e+01	3.735845185417475955e-02
9.200000000000000000e+01	3.700842402682891913e-02			9.200000000000000000e+01	2.991220931247739329e-02																											9.200000000000000000e+01	2.282981390623567419e-02			9.200000000000000000e+01	2.998130585302608703e-02			9.200000000000000000e+01	3.704297229710318273e-02
9.300000000000000000e+01	3.670486139472991377e-02			9.300000000000000000e+01	2.969688428996425031e-02																											9.300000000000000000e+01	2.262033598065097892e-02			9.300000000000000000e+01	2.975174125360243588e-02			9.300000000000000000e+01	3.676657547882281052e-02
9.400000000000000000e+01	3.643990676056815120e-02			9.400000000000000000e+01	2.945078186469485618e-02																											9.400000000000000000e+01	2.243443545023981328e-02			9.400000000000000000e+01	2.950522490185835192e-02			9.400000000000000000e+01	3.649434979773164694e-02
9.500000000000000000e+01	3.613163974684883289e-02			9.500000000000000000e+01	2.922862882773963680e-02																															9.500000000000000000e+01	2.928266413826096856e-02			9.500000000000000000e+01	3.620593829881570136e-02
				9.600000000000000000e+01	2.900307428156558009e-02																															9.600000000000000000e+01	2.905000372133819189e-02			9.600000000000000000e+01	3.594863136791472125e-02
				9.700000000000000000e+01	2.878084825909861880e-02																															9.700000000000000000e+01	2.885405038230454480e-02			9.700000000000000000e+01	3.566850257891877873e-02
				9.800000000000000000e+01	2.855527162521544898e-02																															9.800000000000000000e+01	2.863454357612161411e-02			9.800000000000000000e+01	3.540568938268484622e-02
																																				9.900000000000000000e+01	2.840511301530992266e-02			9.900000000000000000e+01	3.510735036469640052e-02
[truncated: 7 more columns]
