# Supplementary material for: Dipolar skyrmions and antiskyrmions of arbitrary topological charge at room temperature
Source: Nat Phys. 2024 Jan 25;20(4):615–22. doi: 10.1038/s41567-023-02358-z (PMC11021192; doi:10.1038/s41567-023-02358-z)
Supplement: Supplementary file 18 — Statistical source data. [file 41567_2023_2358_MOESM18_ESM.xlsx]

## Sheet: Foglio1
H	Magnetization	Magnetization
mT	KA/m	KA/m
	N=10 oop	N=10 ip
1000.03291	1001.42573	1000.0818
975.0377	1002.20874	1000.06993
950.03633	1002.3594	1001.03905
925.03145	1001.96866	1000.17182
900.03623	1001.77806	1001.75179
875.03857	1001.46573	1001.85835
850.03721	1001.14802	1001.79333
825.02988	999.27212	1001.02639
800.03706	1000.13854	1001.88118
775.03823	999.64669	1001.81315
750.02959	999.09203	1002.39002
725.02827	1000.08534	1003.69199
700.04033	998.98301	1003.207
675.03784	998.81339	1002.92935
650.0231	998.60936	1003.59709
625.04741	996.41165	1002.29865
600.03999	996.50282	1002.37537
575.04844	995.74016	1001.09889
550.04839	994.66679	1002.4313
525.03726	994.49012	1000.78709
500.03721	992.99666	999.39636
475.03345	991.7898	997.62724
450.04556	989.80242	996.83352
425.03447	988.16642	994.13939
400.03318	985.96813	991.12546
375.02822	983.5	986.10947
350.02812	981.27557	981.03002
325.04753	977.57459	972.97496
300.045	974.41243	962.63702
275.00833	970.2217	946.91216
250.03506	966.38878	925.84761
225.0301	961.0492	900.87818
200.04585	954.20987	867.37276
175.01649	946.62493	828.54566
150.01274	934.91793	782.3135
125.02241	923.64999	728.79273
99.99061	907.88934	665.27694
75.01247	885.1175	592.53089
50.00994	847.61646	504.0433
30.01426	793.95834	416.93179
27.51022	784.07664	402.39971
25.01107	772.82106	388.10576
22.51801	762.09493	372.9747
20.0091	751.01247	360.28103
17.50262	738.12039	344.11669
14.99615	724.23456	329.48842
12.51285	711.24447	312.88391
10.00028	694.74818	297.19753
7.50235	677.32542	278.39918
5.00929	657.68508	258.18697
2.51013	627.88267	235.43249
0.00244	567.64513	207.91926
-2.47354	308.5098	173.88149
-4.98367	33.32003	126.96697
-7.48649	-63.21041	69.76003
-9.97345	-141.16113	5.13829
-12.47992	-205.19759	-64.97097
-14.97908	-264.0267	-132.4847
-17.48311	-315.28997	-194.86244
-19.96519	-363.91936	-240.91858
-22.47532	-412.16326	-277.76842
-24.98058	-460.00531	-307.26118
-27.46997	-506.90131	-329.42667
-29.97157	-556.03896	-344.27063
-39.96209	-748.99901	-397.83611
-60.00046	-864.55166	-489.31045
-79.99736	-892.32432	-570.42685
-99.98085	-905.87696	-641.14929
-119.96555	-922.76554	-704.00111
-139.97588	-932.59048	-757.80315
-159.99961	-941.37944	-801.61258
-179.99163	-949.49732	-839.79492
-200.02512	-955.50382	-872.08783
-220.04397	-961.64421	-897.28524
-240.0238	-965.73026	-918.86245
-260.04634	-970.31651	-937.01107
-280.04934	-973.02128	-951.2181
-300.0377	-976.12614	-962.46594
-320.04678	-979.14524	-971.28104
-340.02295	-981.39113	-977.6492
-360.04182	-982.75982	-983.81889
-380.03381	-985.42525	-986.73436
-400.00876	-987.1784	-990.02859
-420.03374	-988.46206	-992.01135
-440.04404	-990.14458	-994.56864
-460.03486	-990.30746	-995.12497
-480.01958	-992.24004	-996.76804
-500.04082	-993.03216	-997.31188
-520.04873	-993.8562	-999.34216
-540.02856	-994.321	-999.05531
-560.02427	-996.06083	-999.16876
-580.03213	-996.57042	-1000.43366
-600.04487	-997.45793	-1000.85489
-620.03203	-998.2809	-1000.97825
-640.02402	-998.00742	-1000.79873
-660.02461	-998.33478	-1001.05315
-680.02764	-998.60975	-1001.66064
-700.03179	-999.04765	-1001.06607
-720.04092	-1000.48172	-1001.61778
-740.01465	-1000.11983	-1001.99558
-760.04209	-1001.3769	-1000.82171
-780.01211	-1001.04074	-1001.25088
-800.04688	-1001.30678	-1002.06645
-820.04131	-1002.03661	-1000.94999
-840.01992	-1002.07224	-1001.67695
-860.04736	-1001.3649	-1000.47909
-880.01855	-1002.21557	-1001.00428
-900.04111	-1002.23567	-1000.5327
-920.02949	-1002.53317	-1000.70332
-940.03369	-1002.4709	-1000.03924
-960.02813	-1001.72057	-1000.03316
-980.03115	-1003.35287	-998.76656
-1000.03662	-1003.72091	-1000.31824
-980.03115	-1003.46472	-1000.11987
-960.02813	-1003.04698	-1001.12446
-940.03369	-1003.62548	-1001.55308
-920.0417	-1003.03756	-1001.25165
-900.03506	-1003.10404	-1002.30031
-880.01982	-1001.80602	-1002.18615
-860.02783	-1001.99014	-1001.63532
-840.01992	-1001.56747	-1001.91217
-820.04258	-1001.49264	-1002.0619
-800.03345	-1001.13157	-1002.18246
-780.01943	-1000.98882	-1002.64899
-760.03965	-1000.23412	-1002.26439
-740.02202	-1000.1139	-1001.92235
-720.03242	-999.8625	-1003.01897
-700.01841	-999.08278	-1002.11654
-680.04346	-999.53762	-1002.96736
-660.03437	-997.9449	-1003.18861
-640.04233	-999.26542	-1002.95181
-620.03325	-997.5598	-1002.84848
-600.03755	-997.87342	-1002.89085
-580.04678	-997.02144	-1002.35765
-560.04009	-995.37735	-1000.90939
-540.02979	-994.74191	-1001.58421
-520.01216	-994.16466	-1000.93042
-500.02134	-993.061	-999.73958
-480.04521	-992.65536	-999.26631
-460.02388	-991.16178	-996.97543
-440.02212	-990.09135	-995.22319
-420.03374	-988.07021	-993.43819
-400.03806	-986.99405	-991.10801
-380.0314	-984.3628	-988.0574
-360.02229	-983.22216	-983.92758
-340.03394	-980.77445	-978.78366
-320.03459	-979.05504	-971.25474
-300.03892	-976.19872	-962.09514
-280.03103	-973.36081	-949.77211
-260.02681	-970.0934	-934.61959
-240.03845	-964.19327	-916.72002
-220.03545	-959.69738	-894.31155
-200.03733	-954.09074	-868.39028
-180.00383	-947.32072	-837.29211
-160.01058	-939.68136	-801.69571
-140.02223	-930.81942	-761.98406
-119.99604	-920.51498	-716.66547
-100.00646	-908.19151	-665.14107
-80.01932	-890.52912	-607.74385
-60.02974	-866.37393	-540.72068
-39.9877	-825.77162	-464.17266
-29.9984	-795.58203	-416.28352
-27.49559	-785.59923	-401.90789
-24.98912	-775.10099	-387.77043
-22.4863	-764.16179	-373.58301
-19.99934	-753.05499	-360.87257
-17.49409	-741.47442	-344.56162
-14.98396	-726.97939	-329.92571
-12.48236	-714.10864	-313.57393
-9.9954	-696.44383	-296.9314
-7.49747	-681.25584	-279.4199
-4.98245	-661.81374	-258.36634
-2.49428	-634.52214	-235.35067
-0.0061	-578.73661	-209.52825
2.50281	-372.48158	-174.4723
4.98733	-50.44826	-126.50716
7.49503	49.7172	-68.34289
9.99906	128.03913	-5.06495
12.4909	195.30162	65.22088
14.99127	254.52896	134.22045
17.50262	307.01114	194.18071
20.00056	356.38631	242.6582
22.4924	405.57484	279.68016
25.00741	453.71949	309.07764
27.50779	499.65497	328.21769
29.99718	547.62139	345.84814
50.00262	835.66692	442.26659
74.99783	885.94574	550.23265
99.98573	908.95717	643.03473
124.97728	923.53103	718.13779
150.01031	937.39419	780.94009
175.01771	948.12164	831.46975
200.03855	954.51874	871.83279
225.04351	961.35229	904.44539
250.03018	967.48107	929.0839
275.04248	970.61359	947.96039
300.045	975.98413	961.85322
325.04631	979.97658	972.97537
350.02935	982.92469	980.24364
375.03186	984.99813	985.78541
400.03806	986.56737	989.17088
425.02109	988.26902	992.056
450.03335	989.99225	995.22463
475.03345	992.0666	995.63169
500.04331	993.41486	996.62514
525.04219	994.04561	999.47494
550.02031	995.74359	999.04676
575.01797	996.56207	1000.14239
600.03877	997.15142	1000.70797
625.02422	997.70647	1001.07503
650.04507	997.13002	1000.56533
675.0415	998.26847	1000.40053
700.03306	999.04056	1000.51734
725.03437	998.56596	1000.74902
750.04912	999.2487	1001.29605
775.03696	1000.28723	1001.45134
800.03218	1000.07726	1000.66724
825.01035	1000.77976	1001.03957
850.03975	1001.22607	1000.44659
875.03857	1001.80207	999.76891
900.03262	1001.67644	1000.82862
925.03389	1002.28966	1000.56815
950.04004	1002.86205	1000.5037
975.03896	1001.97353	1000.26092
1000.03906	1002.58572	1000.64902
