# Supplementary material for: Dipolar skyrmions and antiskyrmions of arbitrary topological charge at room temperature
Source: Nat Phys. 2024 Jan 25;20(4):615–22. doi: 10.1038/s41567-023-02358-z (PMC11021192; doi:10.1038/s41567-023-02358-z)
Supplement: Supplementary file 19 — Statistical source data. [file 41567_2023_2358_MOESM19_ESM.xlsx]

## Sheet: Figure4g
Column1	Column2	Column3	Column4	Column5	Column6	Column7	Column8
Ms	Ku	Q (nan means not stable)	Q = 2 (nan means not stable)	Q = 3 (nan means not stable)	Q = 4 (nan means not stable)	Q = 5 (nan means not stable)	Q = 6 (nan means not stable)
5.000000000000000000e+02	1.000000000000000000e+02	nan	nan	nan	nan	nan	nan
5.000000000000000000e+02	1.400000000000000000e+02	1.000000000000000000e+00	2.000000000000000000e+00	3.000000000000000000e+00	nan	5.000000000000000000e+00	nan
5.000000000000000000e+02	1.800000000000000000e+02	nan	nan	nan	nan	5.000000000000000000e+00	nan
5.000000000000000000e+02	2.200000000000000000e+02	nan	nan	nan	nan	nan	nan
5.000000000000000000e+02	2.600000000000000000e+02	nan	nan	nan	nan	nan	nan
5.000000000000000000e+02	3.000000000000000000e+02	nan	nan	nan	nan	nan	nan
5.000000000000000000e+02	3.400000000000000000e+02	nan	nan	nan	nan	nan	nan
5.000000000000000000e+02	3.800000000000000000e+02	nan	nan	nan	nan	nan	nan
5.000000000000000000e+02	4.200000000000000000e+02	nan	nan	nan	nan	nan	nan
5.000000000000000000e+02	4.600000000000000000e+02	nan	nan	nan	nan	nan	nan
5.000000000000000000e+02	5.000000000000000000e+02	nan	nan	nan	nan	nan	nan
5.000000000000000000e+02	5.400000000000000000e+02	nan	nan	nan	nan	nan	nan
5.000000000000000000e+02	5.800000000000000000e+02	nan	nan	nan	nan	nan	nan
5.000000000000000000e+02	6.200000000000000000e+02	nan	nan	nan	nan	nan	nan
5.000000000000000000e+02	6.600000000000000000e+02	nan	nan	nan	nan	nan	nan
5.000000000000000000e+02	7.000000000000000000e+02	nan	nan	nan	nan	nan	nan
5.000000000000000000e+02	7.400000000000000000e+02	nan	nan	nan	nan	nan	nan
5.000000000000000000e+02	7.800000000000000000e+02	nan	nan	nan	nan	nan	nan
5.000000000000000000e+02	8.200000000000000000e+02	nan	nan	nan	nan	nan	nan
5.000000000000000000e+02	8.600000000000000000e+02	nan	nan	nan	nan	nan	nan
5.000000000000000000e+02	9.000000000000000000e+02	nan	nan	nan	nan	nan	nan
5.000000000000000000e+02	9.400000000000000000e+02	nan	nan	nan	nan	nan	nan
5.000000000000000000e+02	9.800000000000000000e+02	nan	nan	nan	nan	nan	nan
5.000000000000000000e+02	1.020000000000000000e+03	nan	nan	nan	nan	nan	nan
5.000000000000000000e+02	1.060000000000000000e+03	nan	nan	nan	nan	nan	nan
5.200000000000000000e+02	1.000000000000000000e+02	nan	nan	nan	nan	nan	nan
5.200000000000000000e+02	1.400000000000000000e+02	nan	2.000000000000000000e+00	3.000000000000000000e+00	nan	nan	nan
5.200000000000000000e+02	1.800000000000000000e+02	nan	nan	nan	nan	nan	nan
5.200000000000000000e+02	2.200000000000000000e+02	nan	nan	nan	nan	nan	nan
5.200000000000000000e+02	2.600000000000000000e+02	nan	nan	nan	nan	nan	nan
5.200000000000000000e+02	3.000000000000000000e+02	nan	nan	nan	nan	nan	nan
5.200000000000000000e+02	3.400000000000000000e+02	nan	nan	nan	nan	nan	nan
5.200000000000000000e+02	3.800000000000000000e+02	nan	nan	nan	nan	nan	nan
5.200000000000000000e+02	4.200000000000000000e+02	nan	nan	nan	nan	nan	nan
5.200000000000000000e+02	4.600000000000000000e+02	nan	nan	nan	nan	nan	nan
5.200000000000000000e+02	5.000000000000000000e+02	nan	nan	nan	nan	nan	nan
5.200000000000000000e+02	5.400000000000000000e+02	nan	nan	nan	nan	nan	nan
5.200000000000000000e+02	5.800000000000000000e+02	nan	nan	nan	nan	nan	nan
5.200000000000000000e+02	6.200000000000000000e+02	nan	nan	nan	nan	nan	nan
5.200000000000000000e+02	6.600000000000000000e+02	nan	nan	nan	nan	nan	nan
5.200000000000000000e+02	7.000000000000000000e+02	nan	nan	nan	nan	nan	nan
5.200000000000000000e+02	7.400000000000000000e+02	nan	nan	nan	nan	nan	nan
5.200000000000000000e+02	7.800000000000000000e+02	nan	nan	nan	nan	nan	nan
5.200000000000000000e+02	8.200000000000000000e+02	nan	nan	nan	nan	nan	nan
5.200000000000000000e+02	8.600000000000000000e+02	nan	nan	nan	nan	nan	nan
5.200000000000000000e+02	9.000000000000000000e+02	nan	nan	nan	nan	nan	nan
5.200000000000000000e+02	9.400000000000000000e+02	nan	nan	nan	nan	nan	nan
5.200000000000000000e+02	9.800000000000000000e+02	nan	nan	nan	nan	nan	nan
5.200000000000000000e+02	1.020000000000000000e+03	nan	nan	nan	nan	nan	nan
5.200000000000000000e+02	1.060000000000000000e+03	nan	nan	nan	nan	nan	nan
5.400000000000000000e+02	1.000000000000000000e+02	nan	nan	nan	nan	nan	nan
5.400000000000000000e+02	1.400000000000000000e+02	1.000000000000000000e+00	nan	nan	nan	nan	nan
5.400000000000000000e+02	1.800000000000000000e+02	nan	nan	nan	nan	nan	nan
5.400000000000000000e+02	2.200000000000000000e+02	nan	nan	nan	nan	nan	nan
5.400000000000000000e+02	2.600000000000000000e+02	nan	nan	nan	nan	nan	nan
5.400000000000000000e+02	3.000000000000000000e+02	nan	nan	nan	nan	nan	nan
5.400000000000000000e+02	3.400000000000000000e+02	nan	nan	nan	nan	nan	nan
5.400000000000000000e+02	3.800000000000000000e+02	nan	nan	nan	nan	nan	nan
5.400000000000000000e+02	4.200000000000000000e+02	nan	nan	nan	nan	nan	nan
5.400000000000000000e+02	4.600000000000000000e+02	nan	nan	nan	nan	nan	nan
5.400000000000000000e+02	5.000000000000000000e+02	nan	nan	nan	nan	nan	nan
5.400000000000000000e+02	5.400000000000000000e+02	nan	nan	nan	nan	nan	nan
5.400000000000000000e+02	5.800000000000000000e+02	nan	nan	nan	nan	nan	nan
5.400000000000000000e+02	6.200000000000000000e+02	nan	nan	nan	nan	nan	nan
5.400000000000000000e+02	6.600000000000000000e+02	nan	nan	nan	nan	nan	nan
5.400000000000000000e+02	7.000000000000000000e+02	nan	nan	nan	nan	nan	nan
5.400000000000000000e+02	7.400000000000000000e+02	nan	nan	nan	nan	nan	nan
5.400000000000000000e+02	7.800000000000000000e+02	nan	nan	nan	nan	nan	nan
5.400000000000000000e+02	8.200000000000000000e+02	nan	nan	nan	nan	nan	nan
5.400000000000000000e+02	8.600000000000000000e+02	nan	nan	nan	nan	nan	nan
5.400000000000000000e+02	9.000000000000000000e+02	nan	nan	nan	nan	nan	nan
5.400000000000000000e+02	9.400000000000000000e+02	nan	nan	nan	nan	nan	nan
5.400000000000000000e+02	9.800000000000000000e+02	nan	nan	nan	nan	nan	nan
5.400000000000000000e+02	1.020000000000000000e+03	nan	nan	nan	nan	nan	nan
5.400000000000000000e+02	1.060000000000000000e+03	nan	nan	nan	nan	nan	nan
5.600000000000000000e+02	1.000000000000000000e+02	nan	nan	nan	nan	nan	nan
5.600000000000000000e+02	1.400000000000000000e+02	nan	nan	nan	nan	nan	nan
5.600000000000000000e+02	1.800000000000000000e+02	1.000000000000000000e+00	2.000000000000000000e+00	nan	4.000000000000000000e+00	nan	nan
5.600000000000000000e+02	2.200000000000000000e+02	nan	nan	nan	4.000000000000000000e+00	nan	nan
5.600000000000000000e+02	2.600000000000000000e+02	nan	nan	nan	nan	nan	nan
5.600000000000000000e+02	3.000000000000000000e+02	nan	nan	nan	nan	nan	nan
5.600000000000000000e+02	3.400000000000000000e+02	nan	nan	nan	nan	nan	nan
5.600000000000000000e+02	3.800000000000000000e+02	nan	nan	nan	nan	nan	nan
5.600000000000000000e+02	4.200000000000000000e+02	nan	nan	nan	nan	nan	nan
5.600000000000000000e+02	4.600000000000000000e+02	nan	nan	nan	nan	nan	nan
5.600000000000000000e+02	5.000000000000000000e+02	nan	nan	nan	nan	nan	nan
5.600000000000000000e+02	5.400000000000000000e+02	nan	nan	nan	nan	nan	nan
5.600000000000000000e+02	5.800000000000000000e+02	nan	nan	nan	nan	nan	nan
5.600000000000000000e+02	6.200000000000000000e+02	nan	nan	nan	nan	nan	nan
5.600000000000000000e+02	6.600000000000000000e+02	nan	nan	nan	nan	nan	nan
5.600000000000000000e+02	7.000000000000000000e+02	nan	nan	nan	nan	nan	nan
5.600000000000000000e+02	7.400000000000000000e+02	nan	nan	nan	nan	nan	nan
5.600000000000000000e+02	7.800000000000000000e+02	nan	nan	nan	nan	nan	nan
5.600000000000000000e+02	8.200000000000000000e+02	nan	nan	nan	nan	nan	nan
5.600000000000000000e+02	8.600000000000000000e+02	nan	nan	nan	nan	nan	nan
5.600000000000000000e+02	9.000000000000000000e+02	nan	nan	nan	nan	nan	nan
5.600000000000000000e+02	9.400000000000000000e+02	nan	nan	nan	nan	nan	nan
5.600000000000000000e+02	9.800000000000000000e+02	nan	nan	nan	nan	nan	nan
5.600000000000000000e+02	1.020000000000000000e+03	nan	nan	nan	nan	nan	nan
5.600000000000000000e+02	1.060000000000000000e+03	nan	nan	nan	nan	nan	nan
5.800000000000000000e+02	1.000000000000000000e+02	nan	nan	nan	nan	nan	nan
5.800000000000000000e+02	1.400000000000000000e+02	nan	nan	nan	nan	nan	nan
5.800000000000000000e+02	1.800000000000000000e+02	1.000000000000000000e+00	2.000000000000000000e+00	3.000000000000000000e+00	nan	nan	nan
5.800000000000000000e+02	2.200000000000000000e+02	nan	nan	nan	nan	nan	6.000000000000000000e+00
5.800000000000000000e+02	2.600000000000000000e+02	nan	nan	nan	nan	nan	nan
5.800000000000000000e+02	3.000000000000000000e+02	nan	nan	nan	nan	nan	nan
5.800000000000000000e+02	3.400000000000000000e+02	nan	nan	nan	nan	nan	nan
5.800000000000000000e+02	3.800000000000000000e+02	nan	nan	nan	nan	nan	nan
5.800000000000000000e+02	4.200000000000000000e+02	nan	nan	nan	nan	nan	nan
5.800000000000000000e+02	4.600000000000000000e+02	nan	nan	nan	nan	nan	nan
5.800000000000000000e+02	5.000000000000000000e+02	nan	nan	nan	nan	nan	nan
5.800000000000000000e+02	5.400000000000000000e+02	nan	nan	nan	nan	nan	nan
5.800000000000000000e+02	5.800000000000000000e+02	nan	nan	nan	nan	nan	nan
5.800000000000000000e+02	6.200000000000000000e+02	nan	nan	nan	nan	nan	nan
5.800000000000000000e+02	6.600000000000000000e+02	nan	nan	nan	nan	nan	nan
5.800000000000000000e+02	7.000000000000000000e+02	nan	nan	nan	nan	nan	nan
5.800000000000000000e+02	7.400000000000000000e+02	nan	nan	nan	nan	nan	nan
5.800000000000000000e+02	7.800000000000000000e+02	nan	nan	nan	nan	nan	nan
5.800000000000000000e+02	8.200000000000000000e+02	nan	nan	nan	nan	nan	nan
5.800000000000000000e+02	8.600000000000000000e+02	nan	nan	nan	nan	nan	nan
5.800000000000000000e+02	9.000000000000000000e+02	nan	nan	nan	nan	nan	nan
5.800000000000000000e+02	9.400000000000000000e+02	nan	nan	nan	nan	nan	nan
5.800000000000000000e+02	9.800000000000000000e+02	nan	nan	nan	nan	nan	nan
5.800000000000000000e+02	1.020000000000000000e+03	nan	nan	nan	nan	nan	nan
5.800000000000000000e+02	1.060000000000000000e+03	nan	nan	nan	nan	nan	nan
6.000000000000000000e+02	1.000000000000000000e+02	nan	nan	nan	nan	nan	nan
6.000000000000000000e+02	1.400000000000000000e+02	nan	nan	nan	nan	nan	nan
6.000000000000000000e+02	1.800000000000000000e+02	1.000000000000000000e+00	nan	nan	nan	nan	nan
6.000000000000000000e+02	2.200000000000000000e+02	nan	2.000000000000000000e+00	nan	4.000000000000000000e+00	5.000000000000000000e+00	nan
6.000000000000000000e+02	2.600000000000000000e+02	nan	nan	nan	nan	nan	nan
6.000000000000000000e+02	3.000000000000000000e+02	nan	nan	nan	nan	nan	nan
6.000000000000000000e+02	3.400000000000000000e+02	nan	nan	nan	nan	nan	nan
6.000000000000000000e+02	3.800000000000000000e+02	nan	nan	nan	nan	nan	nan
6.000000000000000000e+02	4.200000000000000000e+02	nan	nan	nan	nan	nan	nan
6.000000000000000000e+02	4.600000000000000000e+02	nan	nan	nan	nan	nan	nan
6.000000000000000000e+02	5.000000000000000000e+02	nan	nan	nan	nan	nan	nan
6.000000000000000000e+02	5.400000000000000000e+02	nan	nan	nan	nan	nan	nan
6.000000000000000000e+02	5.800000000000000000e+02	nan	nan	nan	nan	nan	nan
6.000000000000000000e+02	6.200000000000000000e+02	nan	nan	nan	nan	nan	nan
6.000000000000000000e+02	6.600000000000000000e+02	nan	nan	nan	nan	nan	nan
6.000000000000000000e+02	7.000000000000000000e+02	nan	nan	nan	nan	nan	nan
6.000000000000000000e+02	7.400000000000000000e+02	nan	nan	nan	nan	nan	nan
6.000000000000000000e+02	7.800000000000000000e+02	nan	nan	nan	nan	nan	nan
6.000000000000000000e+02	8.200000000000000000e+02	nan	nan	nan	nan	nan	nan
6.000000000000000000e+02	8.600000000000000000e+02	nan	nan	nan	nan	nan	nan
6.000000000000000000e+02	9.000000000000000000e+02	nan	nan	nan	nan	nan	nan
6.000000000000000000e+02	9.400000000000000000e+02	nan	nan	nan	nan	nan	nan
6.000000000000000000e+02	9.800000000000000000e+02	nan	nan	nan	nan	nan	nan
6.000000000000000000e+02	1.020000000000000000e+03	nan	nan	nan	nan	nan	nan
6.000000000000000000e+02	1.060000000000000000e+03	nan	nan	nan	nan	nan	nan
6.200000000000000000e+02	1.000000000000000000e+02	1.000000000000000000e+00	nan	nan	nan	nan	nan
6.200000000000000000e+02	1.400000000000000000e+02	nan	nan	nan	nan	nan	nan
6.200000000000000000e+02	1.800000000000000000e+02	nan	nan	nan	nan	nan	nan
6.200000000000000000e+02	2.200000000000000000e+02	1.000000000000000000e+00	nan	nan	nan	nan	nan
6.200000000000000000e+02	2.600000000000000000e+02	nan	nan	nan	nan	nan	nan
6.200000000000000000e+02	3.000000000000000000e+02	nan	nan	nan	nan	nan	nan
6.200000000000000000e+02	3.400000000000000000e+02	nan	nan	nan	nan	nan	nan
6.200000000000000000e+02	3.800000000000000000e+02	nan	nan	nan	nan	nan	nan
6.200000000000000000e+02	4.200000000000000000e+02	nan	nan	nan	nan	nan	nan
6.200000000000000000e+02	4.600000000000000000e+02	nan	nan	nan	nan	nan	nan
6.200000000000000000e+02	5.000000000000000000e+02	nan	nan	nan	nan	nan	nan
6.200000000000000000e+02	5.400000000000000000e+02	nan	nan	nan	nan	nan	nan
6.200000000000000000e+02	5.800000000000000000e+02	nan	nan	nan	nan	nan	nan
6.200000000000000000e+02	6.200000000000000000e+02	nan	nan	nan	nan	nan	nan
6.200000000000000000e+02	6.600000000000000000e+02	nan	nan	nan	nan	nan	nan
6.200000000000000000e+02	7.000000000000000000e+02	nan	nan	nan	nan	nan	nan
6.200000000000000000e+02	7.400000000000000000e+02	nan	nan	nan	nan	nan	nan
6.200000000000000000e+02	7.800000000000000000e+02	nan	nan	nan	nan	nan	nan
6.200000000000000000e+02	8.200000000000000000e+02	nan	nan	nan	nan	nan	nan
6.200000000000000000e+02	8.600000000000000000e+02	nan	nan	nan	nan	nan	nan
6.200000000000000000e+02	9.000000000000000000e+02	nan	nan	nan	nan	nan	nan
6.200000000000000000e+02	9.400000000000000000e+02	nan	nan	nan	nan	nan	nan
6.200000000000000000e+02	9.800000000000000000e+02	nan	nan	nan	nan	nan	nan
6.200000000000000000e+02	1.020000000000000000e+03	nan	nan	nan	nan	nan	nan
6.200000000000000000e+02	1.060000000000000000e+03	nan	nan	nan	nan	nan	nan
6.400000000000000000e+02	1.000000000000000000e+02	1.000000000000000000e+00	nan	nan	nan	nan	nan
6.400000000000000000e+02	1.400000000000000000e+02	nan	nan	nan	nan	nan	nan
6.400000000000000000e+02	1.800000000000000000e+02	nan	nan	nan	nan	nan	nan
6.400000000000000000e+02	2.200000000000000000e+02	nan	nan	nan	nan	nan	nan
6.400000000000000000e+02	2.600000000000000000e+02	nan	nan	nan	4.000000000000000000e+00	nan	nan
6.400000000000000000e+02	3.000000000000000000e+02	nan	nan	nan	nan	5.000000000000000000e+00	nan
6.400000000000000000e+02	3.400000000000000000e+02	nan	nan	nan	nan	nan	nan
6.400000000000000000e+02	3.800000000000000000e+02	nan	nan	nan	nan	nan	nan
6.400000000000000000e+02	4.200000000000000000e+02	nan	nan	nan	nan	nan	nan
6.400000000000000000e+02	4.600000000000000000e+02	nan	nan	nan	nan	nan	nan
6.400000000000000000e+02	5.000000000000000000e+02	nan	nan	nan	nan	nan	nan
6.400000000000000000e+02	5.400000000000000000e+02	nan	nan	nan	nan	nan	nan
6.400000000000000000e+02	5.800000000000000000e+02	nan	nan	nan	nan	nan	nan
6.400000000000000000e+02	6.200000000000000000e+02	nan	nan	nan	nan	nan	nan
6.400000000000000000e+02	6.600000000000000000e+02	nan	nan	nan	nan	nan	nan
6.400000000000000000e+02	7.000000000000000000e+02	nan	nan	nan	nan	nan	nan
6.400000000000000000e+02	7.400000000000000000e+02	nan	nan	nan	nan	nan	nan
6.400000000000000000e+02	7.800000000000000000e+02	nan	nan	nan	nan	nan	nan
6.400000000000000000e+02	8.200000000000000000e+02	nan	nan	nan	nan	nan	nan
6.400000000000000000e+02	8.600000000000000000e+02	nan	nan	nan	nan	nan	nan
6.400000000000000000e+02	9.000000000000000000e+02	nan	nan	nan	nan	nan	nan
6.400000000000000000e+02	9.400000000000000000e+02	nan	nan	nan	nan	nan	nan
6.400000000000000000e+02	9.800000000000000000e+02	nan	nan	nan	nan	nan	nan
6.400000000000000000e+02	1.020000000000000000e+03	nan	nan	nan	nan	nan	nan
6.400000000000000000e+02	1.060000000000000000e+03	nan	nan	nan	nan	nan	nan
6.600000000000000000e+02	1.000000000000000000e+02	nan	nan	nan	nan	nan	nan
6.600000000000000000e+02	1.400000000000000000e+02	nan	nan	nan	nan	nan	nan
6.600000000000000000e+02	1.800000000000000000e+02	nan	nan	nan	nan	nan	nan
6.600000000000000000e+02	2.200000000000000000e+02	nan	nan	nan	nan	nan	nan
6.600000000000000000e+02	2.600000000000000000e+02	nan	nan	3.000000000000000000e+00	4.000000000000000000e+00	5.000000000000000000e+00	nan
6.600000000000000000e+02	3.000000000000000000e+02	nan	nan	nan	4.000000000000000000e+00	5.000000000000000000e+00	nan
6.600000000000000000e+02	3.400000000000000000e+02	nan	nan	nan	nan	nan	6.000000000000000000e+00
6.600000000000000000e+02	3.800000000000000000e+02	nan	nan	nan	nan	nan	nan
6.600000000000000000e+02	4.200000000000000000e+02	nan	nan	nan	nan	nan	nan
6.600000000000000000e+02	4.600000000000000000e+02	nan	nan	nan	nan	nan	nan
6.600000000000000000e+02	5.000000000000000000e+02	nan	nan	nan	nan	nan	nan
6.600000000000000000e+02	5.400000000000000000e+02	nan	nan	nan	nan	nan	nan
6.600000000000000000e+02	5.800000000000000000e+02	nan	nan	nan	nan	nan	nan
6.600000000000000000e+02	6.200000000000000000e+02	nan	nan	nan	nan	nan	nan
6.600000000000000000e+02	6.600000000000000000e+02	nan	nan	nan	nan	nan	nan
6.600000000000000000e+02	7.000000000000000000e+02	nan	nan	nan	nan	nan	nan
6.600000000000000000e+02	7.400000000000000000e+02	nan	nan	nan	nan	nan	nan
6.600000000000000000e+02	7.800000000000000000e+02	nan	nan	nan	nan	nan	nan
6.600000000000000000e+02	8.200000000000000000e+02	nan	nan	nan	nan	nan	nan
6.600000000000000000e+02	8.600000000000000000e+02	nan	nan	nan	nan	nan	nan
6.600000000000000000e+02	9.000000000000000000e+02	nan	nan	nan	nan	nan	nan
6.600000000000000000e+02	9.400000000000000000e+02	nan	nan	nan	nan	nan	nan
6.600000000000000000e+02	9.800000000000000000e+02	nan	nan	nan	nan	nan	nan
6.600000000000000000e+02	1.020000000000000000e+03	nan	nan	nan	nan	nan	nan
6.600000000000000000e+02	1.060000000000000000e+03	nan	nan	nan	nan	nan	nan
6.800000000000000000e+02	1.000000000000000000e+02	nan	nan	nan	nan	nan	nan
6.800000000000000000e+02	1.400000000000000000e+02	nan	nan	nan	nan	nan	nan
6.800000000000000000e+02	1.800000000000000000e+02	nan	nan	nan	nan	nan	nan
6.800000000000000000e+02	2.200000000000000000e+02	nan	nan	nan	nan	nan	nan
6.800000000000000000e+02	2.600000000000000000e+02	1.000000000000000000e+00	2.000000000000000000e+00	3.000000000000000000e+00	nan	5.000000000000000000e+00	nan
6.800000000000000000e+02	3.000000000000000000e+02	nan	nan	nan	nan	nan	nan
6.800000000000000000e+02	3.400000000000000000e+02	nan	nan	nan	nan	5.000000000000000000e+00	nan
6.800000000000000000e+02	3.800000000000000000e+02	nan	nan	nan	nan	nan	nan
6.800000000000000000e+02	4.200000000000000000e+02	nan	nan	nan	nan	nan	nan
6.800000000000000000e+02	4.600000000000000000e+02	nan	nan	nan	nan	nan	nan
6.800000000000000000e+02	5.000000000000000000e+02	nan	nan	nan	nan	nan	nan
6.800000000000000000e+02	5.400000000000000000e+02	nan	nan	nan	nan	nan	nan
6.800000000000000000e+02	5.800000000000000000e+02	nan	nan	nan	nan	nan	nan
6.800000000000000000e+02	6.200000000000000000e+02	nan	nan	nan	nan	nan	nan
6.800000000000000000e+02	6.600000000000000000e+02	nan	nan	nan	nan	nan	nan
6.800000000000000000e+02	7.000000000000000000e+02	nan	nan	nan	nan	nan	nan
6.800000000000000000e+02	7.400000000000000000e+02	nan	nan	nan	nan	nan	nan
6.800000000000000000e+02	7.800000000000000000e+02	nan	nan	nan	nan	nan	nan
6.800000000000000000e+02	8.200000000000000000e+02	nan	nan	nan	nan	nan	nan
6.800000000000000000e+02	8.600000000000000000e+02	nan	nan	nan	nan	nan	nan
6.800000000000000000e+02	9.000000000000000000e+02	nan	nan	nan	nan	nan	nan
6.800000000000000000e+02	9.400000000000000000e+02	nan	nan	nan	nan	nan	nan
6.800000000000000000e+02	9.800000000000000000e+02	nan	nan	nan	nan	nan	nan
6.800000000000000000e+02	1.020000000000000000e+03	nan	nan	nan	nan	nan	nan
6.800000000000000000e+02	1.060000000000000000e+03	nan	nan	nan	nan	nan	nan
7.000000000000000000e+02	1.000000000000000000e+02	nan	nan	nan	nan	nan	nan
7.000000000000000000e+02	1.400000000000000000e+02	nan	nan	nan	nan	nan	nan
7.000000000000000000e+02	1.800000000000000000e+02	nan	nan	nan	nan	nan	nan
7.000000000000000000e+02	2.200000000000000000e+02	nan	nan	nan	nan	nan	nan
7.000000000000000000e+02	2.600000000000000000e+02	nan	nan	nan	nan	nan	nan
7.000000000000000000e+02	3.000000000000000000e+02	nan	2.000000000000000000e+00	3.000000000000000000e+00	nan	nan	6.000000000000000000e+00
7.000000000000000000e+02	3.400000000000000000e+02	nan	nan	nan	nan	nan	nan
7.000000000000000000e+02	3.800000000000000000e+02	nan	nan	nan	nan	nan	nan
7.000000000000000000e+02	4.200000000000000000e+02	nan	nan	nan	nan	nan	nan
7.000000000000000000e+02	4.600000000000000000e+02	nan	nan	nan	nan	nan	nan
7.000000000000000000e+02	5.000000000000000000e+02	nan	nan	nan	nan	nan	nan
7.000000000000000000e+02	5.400000000000000000e+02	nan	nan	nan	nan	nan	nan
7.000000000000000000e+02	5.800000000000000000e+02	nan	nan	nan	nan	nan	nan
7.000000000000000000e+02	6.200000000000000000e+02	nan	nan	nan	nan	nan	nan
7.000000000000000000e+02	6.600000000000000000e+02	nan	nan	nan	nan	nan	nan
7.000000000000000000e+02	7.000000000000000000e+02	nan	nan	nan	nan	nan	nan
7.000000000000000000e+02	7.400000000000000000e+02	nan	nan	nan	nan	nan	nan
7.000000000000000000e+02	7.800000000000000000e+02	nan	nan	nan	nan	nan	nan
7.000000000000000000e+02	8.200000000000000000e+02	nan	nan	nan	nan	nan	nan
7.000000000000000000e+02	8.600000000000000000e+02	nan	nan	nan	nan	nan	nan
7.000000000000000000e+02	9.000000000000000000e+02	nan	nan	nan	nan	nan	nan
7.000000000000000000e+02	9.400000000000000000e+02	nan	nan	nan	nan	nan	nan
7.000000000000000000e+02	9.800000000000000000e+02	nan	nan	nan	nan	nan	nan
7.000000000000000000e+02	1.020000000000000000e+03	nan	nan	nan	nan	nan	nan
7.000000000000000000e+02	1.060000000000000000e+03	nan	nan	nan	nan	nan	nan
7.200000000000000000e+02	1.000000000000000000e+02	nan	nan	nan	nan	nan	nan
7.200000000000000000e+02	1.400000000000000000e+02	nan	nan	nan	nan	nan	nan
7.200000000000000000e+02	1.800000000000000000e+02	nan	nan	nan	nan	nan	nan
7.200000000000000000e+02	2.200000000000000000e+02	nan	nan	nan	nan	nan	nan
7.200000000000000000e+02	2.600000000000000000e+02	nan	nan	nan	nan	nan	nan
7.200000000000000000e+02	3.000000000000000000e+02	nan	2.000000000000000000e+00	nan	nan	nan	nan
7.200000000000000000e+02	3.400000000000000000e+02	nan	nan	3.000000000000000000e+00	nan	5.000000000000000000e+00	nan
7.200000000000000000e+02	3.800000000000000000e+02	nan	nan	nan	nan	nan	6.000000000000000000e+00
7.200000000000000000e+02	4.200000000000000000e+02	nan	nan	nan	nan	nan	nan
7.200000000000000000e+02	4.600000000000000000e+02	nan	nan	nan	nan	nan	nan
7.200000000000000000e+02	5.000000000000000000e+02	nan	nan	nan	nan	nan	nan
7.200000000000000000e+02	5.400000000000000000e+02	nan	nan	nan	nan	nan	nan
7.200000000000000000e+02	5.800000000000000000e+02	nan	nan	nan	nan	nan	nan
7.200000000000000000e+02	6.200000000000000000e+02	nan	nan	nan	nan	nan	nan
7.200000000000000000e+02	6.600000000000000000e+02	nan	nan	nan	nan	nan	nan
7.200000000000000000e+02	7.000000000000000000e+02	nan	nan	nan	nan	nan	nan
7.200000000000000000e+02	7.400000000000000000e+02	nan	nan	nan	nan	nan	nan
7.200000000000000000e+02	7.800000000000000000e+02	nan	nan	nan	nan	nan	nan
7.200000000000000000e+02	8.200000000000000000e+02	nan	nan	nan	nan	nan	nan
7.200000000000000000e+02	8.600000000000000000e+02	nan	nan	nan	nan	nan	nan
7.200000000000000000e+02	9.000000000000000000e+02	nan	nan	nan	nan	nan	nan
7.200000000000000000e+02	9.400000000000000000e+02	nan	nan	nan	nan	nan	nan
7.200000000000000000e+02	9.800000000000000000e+02	nan	nan	nan	nan	nan	nan
7.200000000000000000e+02	1.020000000000000000e+03	nan	nan	nan	nan	nan	nan
7.200000000000000000e+02	1.060000000000000000e+03	nan	nan	nan	nan	nan	nan
7.400000000000000000e+02	1.000000000000000000e+02	nan	nan	nan	nan	nan	nan
7.400000000000000000e+02	1.400000000000000000e+02	nan	nan	nan	nan	nan	nan
7.400000000000000000e+02	1.800000000000000000e+02	nan	nan	nan	nan	nan	nan
7.400000000000000000e+02	2.200000000000000000e+02	nan	nan	nan	nan	nan	nan
7.400000000000000000e+02	2.600000000000000000e+02	nan	nan	nan	nan	nan	nan
7.400000000000000000e+02	3.000000000000000000e+02	nan	nan	nan	nan	nan	nan
7.400000000000000000e+02	3.400000000000000000e+02	nan	2.000000000000000000e+00	nan	nan	nan	nan
7.400000000000000000e+02	3.800000000000000000e+02	nan	nan	nan	nan	nan	nan
7.400000000000000000e+02	4.200000000000000000e+02	nan	nan	nan	nan	nan	nan
7.400000000000000000e+02	4.600000000000000000e+02	nan	nan	nan	nan	nan	nan
7.400000000000000000e+02	5.000000000000000000e+02	nan	nan	nan	nan	nan	nan
7.400000000000000000e+02	5.400000000000000000e+02	nan	nan	nan	nan	nan	nan
7.400000000000000000e+02	5.800000000000000000e+02	nan	nan	nan	nan	nan	nan
7.400000000000000000e+02	6.200000000000000000e+02	nan	nan	nan	nan	nan	nan
7.400000000000000000e+02	6.600000000000000000e+02	nan	nan	nan	nan	nan	nan
7.400000000000000000e+02	7.000000000000000000e+02	nan	nan	nan	nan	nan	nan
7.400000000000000000e+02	7.400000000000000000e+02	nan	nan	nan	nan	nan	nan
7.400000000000000000e+02	7.800000000000000000e+02	nan	nan	nan	nan	nan	nan
7.400000000000000000e+02	8.200000000000000000e+02	nan	nan	nan	nan	nan	nan
7.400000000000000000e+02	8.600000000000000000e+02	nan	nan	nan	nan	nan	nan
7.400000000000000000e+02	9.000000000000000000e+02	nan	nan	nan	nan	nan	nan
7.400000000000000000e+02	9.400000000000000000e+02	nan	nan	nan	nan	nan	nan
7.400000000000000000e+02	9.800000000000000000e+02	nan	nan	nan	nan	nan	nan
7.400000000000000000e+02	1.020000000000000000e+03	nan	nan	nan	nan	nan	nan
7.400000000000000000e+02	1.060000000000000000e+03	nan	nan	nan	nan	nan	nan
7.600000000000000000e+02	1.000000000000000000e+02	nan	nan	nan	nan	nan	nan
7.600000000000000000e+02	1.400000000000000000e+02	nan	nan	nan	nan	nan	nan
7.600000000000000000e+02	1.800000000000000000e+02	nan	nan	nan	nan	nan	nan
7.600000000000000000e+02	2.200000000000000000e+02	nan	nan	nan	nan	nan	nan
7.600000000000000000e+02	2.600000000000000000e+02	nan	nan	nan	nan	nan	nan
7.600000000000000000e+02	3.000000000000000000e+02	nan	nan	nan	nan	nan	nan
7.600000000000000000e+02	3.400000000000000000e+02	nan	nan	3.000000000000000000e+00	nan	nan	6.000000000000000000e+00
7.600000000000000000e+02	3.800000000000000000e+02	nan	nan	nan	nan	nan	6.000000000000000000e+00
7.600000000000000000e+02	4.200000000000000000e+02	nan	nan	nan	nan	nan	nan
7.600000000000000000e+02	4.600000000000000000e+02	nan	nan	nan	nan	nan	nan
7.600000000000000000e+02	5.000000000000000000e+02	nan	nan	nan	nan	nan	nan
7.600000000000000000e+02	5.400000000000000000e+02	nan	nan	nan	nan	nan	nan
7.600000000000000000e+02	5.800000000000000000e+02	nan	nan	nan	nan	nan	nan
7.600000000000000000e+02	6.200000000000000000e+02	nan	nan	nan	nan	nan	nan
7.600000000000000000e+02	6.600000000000000000e+02	nan	nan	nan	nan	nan	nan
7.600000000000000000e+02	7.000000000000000000e+02	nan	nan	nan	nan	nan	nan
7.600000000000000000e+02	7.400000000000000000e+02	nan	nan	nan	nan	nan	nan
7.600000000000000000e+02	7.800000000000000000e+02	nan	nan	nan	nan	nan	nan
7.600000000000000000e+02	8.200000000000000000e+02	nan	nan	nan	nan	nan	nan
7.600000000000000000e+02	8.600000000000000000e+02	nan	nan	nan	nan	nan	nan
7.600000000000000000e+02	9.000000000000000000e+02	nan	nan	nan	nan	nan	nan
7.600000000000000000e+02	9.400000000000000000e+02	nan	nan	nan	nan	nan	nan
7.600000000000000000e+02	9.800000000000000000e+02	nan	nan	nan	nan	nan	nan
7.600000000000000000e+02	1.020000000000000000e+03	nan	nan	nan	nan	nan	nan
7.600000000000000000e+02	1.060000000000000000e+03	nan	nan	nan	nan	nan	nan
7.800000000000000000e+02	1.000000000000000000e+02	nan	2.000000000000000000e+00	nan	nan	nan	nan
7.800000000000000000e+02	1.400000000000000000e+02	nan	nan	nan	nan	nan	nan
7.800000000000000000e+02	1.800000000000000000e+02	nan	nan	nan	nan	nan	nan
7.800000000000000000e+02	2.200000000000000000e+02	1.000000000000000000e+00	nan	nan	nan	nan	nan
7.800000000000000000e+02	2.600000000000000000e+02	1.000000000000000000e+00	nan	nan	nan	nan	nan
7.800000000000000000e+02	3.000000000000000000e+02	nan	nan	nan	nan	nan	nan
7.800000000000000000e+02	3.400000000000000000e+02	nan	nan	nan	nan	nan	nan
7.800000000000000000e+02	3.800000000000000000e+02	nan	2.000000000000000000e+00	nan	nan	5.000000000000000000e+00	nan
7.800000000000000000e+02	4.200000000000000000e+02	nan	nan	nan	nan	nan	nan
7.800000000000000000e+02	4.600000000000000000e+02	nan	nan	nan	nan	nan	nan
7.800000000000000000e+02	5.000000000000000000e+02	nan	nan	nan	nan	nan	nan
7.800000000000000000e+02	5.400000000000000000e+02	nan	nan	nan	nan	nan	nan
7.800000000000000000e+02	5.800000000000000000e+02	nan	nan	nan	nan	nan	nan
7.800000000000000000e+02	6.200000000000000000e+02	nan	nan	nan	nan	nan	nan
7.800000000000000000e+02	6.600000000000000000e+02	nan	nan	nan	nan	nan	nan
7.800000000000000000e+02	7.000000000000000000e+02	nan	nan	nan	nan	nan	nan
7.800000000000000000e+02	7.400000000000000000e+02	nan	nan	nan	nan	nan	nan
7.800000000000000000e+02	7.800000000000000000e+02	nan	nan	nan	nan	nan	nan
7.800000000000000000e+02	8.200000000000000000e+02	nan	nan	nan	nan	nan	nan
7.800000000000000000e+02	8.600000000000000000e+02	nan	nan	nan	nan	nan	nan
7.800000000000000000e+02	9.000000000000000000e+02	nan	nan	nan	nan	nan	nan
7.800000000000000000e+02	9.400000000000000000e+02	nan	nan	nan	nan	nan	nan
7.800000000000000000e+02	9.800000000000000000e+02	nan	nan	nan	nan	nan	nan
7.800000000000000000e+02	1.020000000000000000e+03	nan	nan	nan	nan	nan	nan
7.800000000000000000e+02	1.060000000000000000e+03	nan	nan	nan	nan	nan	nan
8.000000000000000000e+02	1.000000000000000000e+02	nan	nan	nan	nan	nan	nan
8.000000000000000000e+02	1.400000000000000000e+02	nan	nan	nan	nan	nan	nan
8.000000000000000000e+02	1.800000000000000000e+02	nan	nan	nan	nan	nan	nan
8.000000000000000000e+02	2.200000000000000000e+02	nan	nan	nan	nan	nan	nan
8.000000000000000000e+02	2.600000000000000000e+02	nan	nan	nan	nan	nan	nan
8.000000000000000000e+02	3.000000000000000000e+02	nan	nan	nan	nan	nan	nan
8.000000000000000000e+02	3.400000000000000000e+02	1.000000000000000000e+00	nan	nan	nan	nan	nan
8.000000000000000000e+02	3.800000000000000000e+02	1.000000000000000000e+00	2.000000000000000000e+00	3.000000000000000000e+00	4.000000000000000000e+00	5.000000000000000000e+00	nan
8.000000000000000000e+02	4.200000000000000000e+02	nan	nan	3.000000000000000000e+00	nan	nan	nan
8.000000000000000000e+02	4.600000000000000000e+02	nan	nan	nan	4.000000000000000000e+00	nan	nan
8.000000000000000000e+02	5.000000000000000000e+02	nan	nan	nan	nan	nan	nan
8.000000000000000000e+02	5.400000000000000000e+02	nan	nan	nan	nan	nan	nan
8.000000000000000000e+02	5.800000000000000000e+02	nan	nan	nan	nan	nan	nan
8.000000000000000000e+02	6.200000000000000000e+02	nan	nan	nan	nan	nan	nan
8.000000000000000000e+02	6.600000000000000000e+02	nan	nan	nan	nan	nan	nan
8.000000000000000000e+02	7.000000000000000000e+02	nan	nan	nan	nan	nan	nan
8.000000000000000000e+02	7.400000000000000000e+02	nan	nan	nan	nan	nan	nan
8.000000000000000000e+02	7.800000000000000000e+02	nan	nan	nan	nan	nan	nan
8.000000000000000000e+02	8.200000000000000000e+02	nan	nan	nan	nan	nan	nan
8.000000000000000000e+02	8.600000000000000000e+02	nan	nan	nan	nan	nan	nan
8.000000000000000000e+02	9.000000000000000000e+02	nan	nan	nan	nan	nan	nan
8.000000000000000000e+02	9.400000000000000000e+02	nan	nan	nan	nan	nan	nan
8.000000000000000000e+02	9.800000000000000000e+02	nan	nan	nan	nan	nan	nan
8.000000000000000000e+02	1.020000000000000000e+03	nan	nan	nan	nan	nan	nan
8.000000000000000000e+02	1.060000000000000000e+03	nan	nan	nan	nan	nan	nan
8.200000000000000000e+02	1.000000000000000000e+02	nan	2.000000000000000000e+00	nan	nan	nan	nan
8.200000000000000000e+02	1.400000000000000000e+02	nan	nan	nan	nan	nan	nan
8.200000000000000000e+02	1.800000000000000000e+02	nan	nan	nan	nan	nan	nan
8.200000000000000000e+02	2.200000000000000000e+02	nan	nan	nan	nan	nan	nan
8.200000000000000000e+02	2.600000000000000000e+02	nan	nan	nan	nan	nan	nan
8.200000000000000000e+02	3.000000000000000000e+02	nan	nan	nan	nan	nan	nan
8.200000000000000000e+02	3.400000000000000000e+02	nan	nan	nan	nan	nan	nan
8.200000000000000000e+02	3.800000000000000000e+02	nan	2.000000000000000000e+00	3.000000000000000000e+00	nan	nan	nan
8.200000000000000000e+02	4.200000000000000000e+02	nan	2.000000000000000000e+00	3.000000000000000000e+00	4.000000000000000000e+00	5.000000000000000000e+00	6.000000000000000000e+00
8.200000000000000000e+02	4.600000000000000000e+02	nan	nan	3.000000000000000000e+00	4.000000000000000000e+00	nan	6.000000000000000000e+00
8.200000000000000000e+02	5.000000000000000000e+02	nan	nan	nan	nan	nan	6.000000000000000000e+00
8.200000000000000000e+02	5.400000000000000000e+02	nan	nan	nan	nan	nan	nan
8.200000000000000000e+02	5.800000000000000000e+02	nan	nan	nan	nan	nan	nan
8.200000000000000000e+02	6.200000000000000000e+02	nan	nan	nan	nan	nan	nan
8.200000000000000000e+02	6.600000000000000000e+02	nan	nan	nan	nan	nan	nan
8.200000000000000000e+02	7.000000000000000000e+02	nan	nan	nan	nan	nan	nan
8.200000000000000000e+02	7.400000000000000000e+02	nan	nan	nan	nan	nan	nan
8.200000000000000000e+02	7.800000000000000000e+02	nan	nan	nan	nan	nan	nan
8.200000000000000000e+02	8.200000000000000000e+02	nan	nan	nan	nan	nan	nan
8.200000000000000000e+02	8.600000000000000000e+02	nan	nan	nan	nan	nan	nan
8.200000000000000000e+02	9.000000000000000000e+02	nan	nan	nan	nan	nan	nan
8.200000000000000000e+02	9.400000000000000000e+02	nan	nan	nan	nan	nan	nan
8.200000000000000000e+02	9.800000000000000000e+02	nan	nan	nan	nan	nan	nan
8.200000000000000000e+02	1.020000000000000000e+03	nan	nan	nan	nan	nan	nan
8.200000000000000000e+02	1.060000000000000000e+03	nan	nan	nan	nan	nan	nan
8.400000000000000000e+02	1.000000000000000000e+02	nan	2.000000000000000000e+00	nan	nan	nan	nan
8.400000000000000000e+02	1.400000000000000000e+02	nan	nan	nan	nan	nan	nan
8.400000000000000000e+02	1.800000000000000000e+02	nan	nan	nan	nan	nan	nan
8.400000000000000000e+02	2.200000000000000000e+02	nan	nan	nan	nan	nan	nan
8.400000000000000000e+02	2.600000000000000000e+02	nan	nan	nan	nan	nan	nan
8.400000000000000000e+02	3.000000000000000000e+02	nan	nan	nan	nan	nan	nan
8.400000000000000000e+02	3.400000000000000000e+02	nan	nan	nan	nan	nan	nan
8.400000000000000000e+02	3.800000000000000000e+02	nan	nan	nan	nan	nan	nan
8.400000000000000000e+02	4.200000000000000000e+02	nan	2.000000000000000000e+00	3.000000000000000000e+00	4.000000000000000000e+00	nan	nan
8.400000000000000000e+02	4.600000000000000000e+02	nan	2.000000000000000000e+00	nan	4.000000000000000000e+00	nan	6.000000000000000000e+00
8.400000000000000000e+02	5.000000000000000000e+02	nan	nan	3.000000000000000000e+00	nan	nan	nan
8.400000000000000000e+02	5.400000000000000000e+02	nan	nan	nan	nan	nan	nan
8.400000000000000000e+02	5.800000000000000000e+02	nan	nan	nan	nan	nan	nan
8.400000000000000000e+02	6.200000000000000000e+02	nan	nan	nan	nan	nan	nan
8.400000000000000000e+02	6.600000000000000000e+02	nan	nan	nan	nan	nan	nan
8.400000000000000000e+02	7.000000000000000000e+02	nan	nan	nan	nan	nan	nan
8.400000000000000000e+02	7.400000000000000000e+02	nan	nan	nan	nan	nan	nan
8.400000000000000000e+02	7.800000000000000000e+02	nan	nan	nan	nan	nan	nan
8.400000000000000000e+02	8.200000000000000000e+02	nan	nan	nan	nan	nan	nan
8.400000000000000000e+02	8.600000000000000000e+02	nan	nan	nan	nan	nan	nan
8.400000000000000000e+02	9.000000000000000000e+02	nan	nan	nan	nan	nan	nan
8.400000000000000000e+02	9.400000000000000000e+02	nan	nan	nan	nan	nan	nan
8.400000000000000000e+02	9.800000000000000000e+02	nan	nan	nan	nan	nan	nan
8.400000000000000000e+02	1.020000000000000000e+03	nan	nan	nan	nan	nan	nan
8.400000000000000000e+02	1.060000000000000000e+03	nan	nan	nan	nan	nan	nan
8.600000000000000000e+02	1.000000000000000000e+02	nan	nan	nan	nan	nan	nan
8.600000000000000000e+02	1.400000000000000000e+02	nan	nan	nan	nan	nan	nan
8.600000000000000000e+02	1.800000000000000000e+02	nan	nan	nan	nan	nan	nan
8.600000000000000000e+02	2.200000000000000000e+02	nan	nan	nan	nan	nan	nan
8.600000000000000000e+02	2.600000000000000000e+02	nan	nan	nan	nan	nan	nan
8.600000000000000000e+02	3.000000000000000000e+02	nan	nan	nan	nan	nan	nan
8.600000000000000000e+02	3.400000000000000000e+02	nan	nan	nan	nan	nan	nan
8.600000000000000000e+02	3.800000000000000000e+02	nan	nan	nan	nan	nan	nan
8.600000000000000000e+02	4.200000000000000000e+02	nan	2.000000000000000000e+00	3.000000000000000000e+00	nan	nan	nan
8.600000000000000000e+02	4.600000000000000000e+02	nan	2.000000000000000000e+00	nan	4.000000000000000000e+00	5.000000000000000000e+00	6.000000000000000000e+00
8.600000000000000000e+02	5.000000000000000000e+02	nan	nan	3.000000000000000000e+00	nan	5.000000000000000000e+00	nan
8.600000000000000000e+02	5.400000000000000000e+02	nan	nan	nan	4.000000000000000000e+00	nan	6.000000000000000000e+00
8.600000000000000000e+02	5.800000000000000000e+02	nan	nan	nan	nan	nan	6.000000000000000000e+00
8.600000000000000000e+02	6.200000000000000000e+02	nan	nan	nan	nan	nan	nan
8.600000000000000000e+02	6.600000000000000000e+02	nan	nan	nan	nan	nan	nan
8.600000000000000000e+02	7.000000000000000000e+02	nan	nan	nan	nan	nan	nan
8.600000000000000000e+02	7.400000000000000000e+02	nan	nan	nan	nan	nan	nan
8.600000000000000000e+02	7.800000000000000000e+02	nan	nan	nan	nan	nan	nan
8.600000000000000000e+02	8.200000000000000000e+02	nan	nan	nan	nan	nan	nan
8.600000000000000000e+02	8.600000000000000000e+02	nan	nan	nan	nan	nan	nan
8.600000000000000000e+02	9.000000000000000000e+02	nan	nan	nan	nan	nan	nan
8.600000000000000000e+02	9.400000000000000000e+02	nan	nan	nan	nan	nan	nan
8.600000000000000000e+02	9.800000000000000000e+02	nan	nan	nan	nan	nan	nan
8.600000000000000000e+02	1.020000000000000000e+03	nan	nan	nan	nan	nan	nan
8.600000000000000000e+02	1.060000000000000000e+03	nan	nan	nan	nan	nan	nan
8.800000000000000000e+02	1.000000000000000000e+02	nan	nan	nan	nan	nan	nan
8.800000000000000000e+02	1.400000000000000000e+02	nan	nan	nan	nan	nan	nan
8.800000000000000000e+02	1.800000000000000000e+02	nan	nan	nan	nan	nan	nan
8.800000000000000000e+02	2.200000000000000000e+02	nan	nan	nan	nan	nan	nan
8.800000000000000000e+02	2.600000000000000000e+02	nan	nan	nan	nan	nan	nan
8.800000000000000000e+02	3.000000000000000000e+02	nan	nan	nan	nan	nan	nan
8.800000000000000000e+02	3.400000000000000000e+02	nan	nan	nan	nan	nan	nan
8.800000000000000000e+02	3.800000000000000000e+02	1.000000000000000000e+00	nan	nan	nan	nan	nan
8.800000000000000000e+02	4.200000000000000000e+02	1.000000000000000000e+00	nan	nan	nan	nan	nan
8.800000000000000000e+02	4.600000000000000000e+02	1.000000000000000000e+00	2.000000000000000000e+00	3.000000000000000000e+00	4.000000000000000000e+00	5.000000000000000000e+00	nan
8.800000000000000000e+02	5.000000000000000000e+02	nan	2.000000000000000000e+00	nan	4.000000000000000000e+00	5.000000000000000000e+00	nan
8.800000000000000000e+02	5.400000000000000000e+02	nan	nan	3.000000000000000000e+00	4.000000000000000000e+00	nan	nan
8.800000000000000000e+02	5.800000000000000000e+02	nan	nan	nan	4.000000000000000000e+00	nan	nan
8.800000000000000000e+02	6.200000000000000000e+02	nan	nan	nan	nan	nan	nan
8.800000000000000000e+02	6.600000000000000000e+02	nan	nan	nan	nan	nan	nan
8.800000000000000000e+02	7.000000000000000000e+02	nan	nan	nan	nan	nan	nan
8.800000000000000000e+02	7.400000000000000000e+02	nan	nan	nan	nan	nan	nan
8.800000000000000000e+02	7.800000000000000000e+02	nan	nan	nan	nan	nan	nan
8.800000000000000000e+02	8.200000000000000000e+02	nan	nan	nan	nan	nan	nan
8.800000000000000000e+02	8.600000000000000000e+02	nan	nan	nan	nan	nan	nan
8.800000000000000000e+02	9.000000000000000000e+02	nan	nan	nan	nan	nan	nan
8.800000000000000000e+02	9.400000000000000000e+02	nan	nan	nan	nan	nan	nan
8.800000000000000000e+02	9.800000000000000000e+02	nan	nan	nan	nan	nan	nan
8.800000000000000000e+02	1.020000000000000000e+03	nan	nan	nan	nan	nan	nan
8.800000000000000000e+02	1.060000000000000000e+03	nan	nan	nan	nan	nan	nan
9.000000000000000000e+02	1.000000000000000000e+02	nan	nan	nan	nan	nan	nan
9.000000000000000000e+02	1.400000000000000000e+02	nan	nan	nan	nan	nan	nan
9.000000000000000000e+02	1.800000000000000000e+02	nan	nan	nan	nan	nan	nan
9.000000000000000000e+02	2.200000000000000000e+02	nan	nan	nan	nan	nan	nan
9.000000000000000000e+02	2.600000000000000000e+02	nan	nan	nan	nan	nan	nan
9.000000000000000000e+02	3.000000000000000000e+02	nan	nan	nan	nan	nan	nan
9.000000000000000000e+02	3.400000000000000000e+02	nan	nan	nan	nan	nan	nan
9.000000000000000000e+02	3.800000000000000000e+02	nan	nan	nan	nan	nan	nan
9.000000000000000000e+02	4.200000000000000000e+02	1.000000000000000000e+00	nan	nan	nan	nan	nan
9.000000000000000000e+02	4.600000000000000000e+02	1.000000000000000000e+00	2.000000000000000000e+00	nan	nan	nan	nan
9.000000000000000000e+02	5.000000000000000000e+02	1.000000000000000000e+00	2.000000000000000000e+00	3.000000000000000000e+00	4.000000000000000000e+00	nan	6.000000000000000000e+00
9.000000000000000000e+02	5.400000000000000000e+02	nan	2.000000000000000000e+00	nan	nan	5.000000000000000000e+00	nan
9.000000000000000000e+02	5.800000000000000000e+02	nan	nan	3.000000000000000000e+00	4.000000000000000000e+00	5.000000000000000000e+00	nan
9.000000000000000000e+02	6.200000000000000000e+02	nan	nan	nan	nan	nan	6.000000000000000000e+00
9.000000000000000000e+02	6.600000000000000000e+02	nan	nan	nan	nan	nan	nan
9.000000000000000000e+02	7.000000000000000000e+02	nan	nan	nan	nan	nan	nan
9.000000000000000000e+02	7.400000000000000000e+02	nan	nan	nan	nan	nan	nan
9.000000000000000000e+02	7.800000000000000000e+02	nan	nan	nan	nan	nan	nan
9.000000000000000000e+02	8.200000000000000000e+02	nan	nan	nan	nan	nan	nan
9.000000000000000000e+02	8.600000000000000000e+02	nan	nan	nan	nan	nan	nan
9.000000000000000000e+02	9.000000000000000000e+02	nan	nan	nan	nan	nan	nan
9.000000000000000000e+02	9.400000000000000000e+02	nan	nan	nan	nan	nan	nan
9.000000000000000000e+02	9.800000000000000000e+02	nan	nan	nan	nan	nan	nan
9.000000000000000000e+02	1.020000000000000000e+03	nan	nan	nan	nan	nan	nan
9.000000000000000000e+02	1.060000000000000000e+03	nan	nan	nan	nan	nan	nan
9.200000000000000000e+02	1.000000000000000000e+02	nan	nan	nan	nan	nan	nan
9.200000000000000000e+02	1.400000000000000000e+02	nan	nan	nan	nan	nan	nan
9.200000000000000000e+02	1.800000000000000000e+02	nan	nan	nan	nan	nan	nan
9.200000000000000000e+02	2.200000000000000000e+02	nan	nan	nan	nan	nan	nan
9.200000000000000000e+02	2.600000000000000000e+02	nan	2.000000000000000000e+00	nan	nan	nan	nan
9.200000000000000000e+02	3.000000000000000000e+02	nan	nan	nan	nan	nan	nan
9.200000000000000000e+02	3.400000000000000000e+02	nan	nan	nan	nan	nan	nan
9.200000000000000000e+02	3.800000000000000000e+02	nan	nan	nan	nan	nan	nan
9.200000000000000000e+02	4.200000000000000000e+02	1.000000000000000000e+00	nan	nan	nan	nan	nan
9.200000000000000000e+02	4.600000000000000000e+02	1.000000000000000000e+00	nan	nan	nan	nan	nan
9.200000000000000000e+02	5.000000000000000000e+02	1.000000000000000000e+00	2.000000000000000000e+00	3.000000000000000000e+00	4.000000000000000000e+00	5.000000000000000000e+00	nan
9.200000000000000000e+02	5.400000000000000000e+02	nan	nan	nan	4.000000000000000000e+00	5.000000000000000000e+00	6.000000000000000000e+00
9.200000000000000000e+02	5.800000000000000000e+02	nan	nan	3.000000000000000000e+00	nan	nan	nan
9.200000000000000000e+02	6.200000000000000000e+02	nan	nan	nan	nan	nan	6.000000000000000000e+00
9.200000000000000000e+02	6.600000000000000000e+02	nan	nan	nan	nan	nan	6.000000000000000000e+00
9.200000000000000000e+02	7.000000000000000000e+02	nan	nan	nan	nan	nan	nan
9.200000000000000000e+02	7.400000000000000000e+02	nan	nan	nan	nan	nan	nan
9.200000000000000000e+02	7.800000000000000000e+02	nan	nan	nan	nan	nan	nan
9.200000000000000000e+02	8.200000000000000000e+02	nan	nan	nan	nan	nan	nan
9.200000000000000000e+02	8.600000000000000000e+02	nan	nan	nan	nan	nan	nan
9.200000000000000000e+02	9.000000000000000000e+02	nan	nan	nan	nan	nan	nan
9.200000000000000000e+02	9.400000000000000000e+02	nan	nan	nan	nan	nan	nan
9.200000000000000000e+02	9.800000000000000000e+02	nan	nan	nan	nan	nan	nan
9.200000000000000000e+02	1.020000000000000000e+03	nan	nan	nan	nan	nan	nan
9.200000000000000000e+02	1.060000000000000000e+03	nan	nan	nan	nan	nan	nan
9.400000000000000000e+02	1.000000000000000000e+02	nan	nan	nan	nan	nan	nan
9.400000000000000000e+02	1.400000000000000000e+02	nan	nan	nan	nan	nan	nan
9.400000000000000000e+02	1.800000000000000000e+02	nan	nan	nan	nan	nan	nan
9.400000000000000000e+02	2.200000000000000000e+02	nan	nan	nan	nan	nan	nan
9.400000000000000000e+02	2.600000000000000000e+02	nan	nan	nan	nan	nan	nan
9.400000000000000000e+02	3.000000000000000000e+02	nan	nan	nan	nan	nan	nan
9.400000000000000000e+02	3.400000000000000000e+02	nan	nan	nan	nan	nan	nan
9.400000000000000000e+02	3.800000000000000000e+02	1.000000000000000000e+00	nan	nan	nan	nan	nan
9.400000000000000000e+02	4.200000000000000000e+02	1.000000000000000000e+00	nan	nan	nan	nan	nan
9.400000000000000000e+02	4.600000000000000000e+02	1.000000000000000000e+00	nan	nan	nan	nan	nan
9.400000000000000000e+02	5.000000000000000000e+02	nan	nan	3.000000000000000000e+00	nan	nan	nan
9.400000000000000000e+02	5.400000000000000000e+02	1.000000000000000000e+00	2.000000000000000000e+00	3.000000000000000000e+00	4.000000000000000000e+00	5.000000000000000000e+00	nan
9.400000000000000000e+02	5.800000000000000000e+02	nan	nan	nan	nan	5.000000000000000000e+00	nan
9.400000000000000000e+02	6.200000000000000000e+02	nan	nan	3.000000000000000000e+00	4.000000000000000000e+00	5.000000000000000000e+00	6.000000000000000000e+00
9.400000000000000000e+02	6.600000000000000000e+02	nan	nan	nan	4.000000000000000000e+00	5.000000000000000000e+00	nan
9.400000000000000000e+02	7.000000000000000000e+02	nan	nan	nan	nan	nan	nan
9.400000000000000000e+02	7.400000000000000000e+02	nan	nan	nan	nan	nan	nan
9.400000000000000000e+02	7.800000000000000000e+02	nan	nan	nan	nan	nan	nan
9.400000000000000000e+02	8.200000000000000000e+02	nan	nan	nan	nan	nan	nan
9.400000000000000000e+02	8.600000000000000000e+02	nan	nan	nan	nan	nan	nan
9.400000000000000000e+02	9.000000000000000000e+02	nan	nan	nan	nan	nan	nan
9.400000000000000000e+02	9.400000000000000000e+02	nan	nan	nan	nan	nan	nan
9.400000000000000000e+02	9.800000000000000000e+02	nan	nan	nan	nan	nan	nan
9.400000000000000000e+02	1.020000000000000000e+03	nan	nan	nan	nan	nan	nan
9.400000000000000000e+02	1.060000000000000000e+03	nan	nan	nan	nan	nan	nan
9.600000000000000000e+02	1.000000000000000000e+02	nan	nan	nan	nan	nan	nan
9.600000000000000000e+02	1.400000000000000000e+02	nan	nan	nan	nan	nan	nan
9.600000000000000000e+02	1.800000000000000000e+02	nan	nan	nan	nan	nan	nan
9.600000000000000000e+02	2.200000000000000000e+02	nan	nan	nan	nan	nan	nan
9.600000000000000000e+02	2.600000000000000000e+02	nan	nan	nan	nan	nan	nan
9.600000000000000000e+02	3.000000000000000000e+02	nan	2.000000000000000000e+00	nan	nan	nan	nan
9.600000000000000000e+02	3.400000000000000000e+02	nan	nan	nan	nan	nan	nan
9.600000000000000000e+02	3.800000000000000000e+02	nan	nan	nan	nan	nan	nan
9.600000000000000000e+02	4.200000000000000000e+02	1.000000000000000000e+00	nan	nan	nan	nan	nan
9.600000000000000000e+02	4.600000000000000000e+02	1.000000000000000000e+00	nan	nan	nan	nan	nan
9.600000000000000000e+02	5.000000000000000000e+02	1.000000000000000000e+00	nan	nan	nan	nan	nan
9.600000000000000000e+02	5.400000000000000000e+02	1.000000000000000000e+00	2.000000000000000000e+00	3.000000000000000000e+00	nan	5.000000000000000000e+00	nan
9.600000000000000000e+02	5.800000000000000000e+02	1.000000000000000000e+00	2.000000000000000000e+00	3.000000000000000000e+00	4.000000000000000000e+00	5.000000000000000000e+00	nan
9.600000000000000000e+02	6.200000000000000000e+02	nan	nan	nan	4.000000000000000000e+00	5.000000000000000000e+00	6.000000000000000000e+00
9.600000000000000000e+02	6.600000000000000000e+02	nan	nan	3.000000000000000000e+00	nan	5.000000000000000000e+00	nan
9.600000000000000000e+02	7.000000000000000000e+02	nan	nan	nan	nan	5.000000000000000000e+00	6.000000000000000000e+00
9.600000000000000000e+02	7.400000000000000000e+02	nan	nan	nan	nan	nan	6.000000000000000000e+00
9.600000000000000000e+02	7.800000000000000000e+02	nan	nan	nan	nan	nan	nan
9.600000000000000000e+02	8.200000000000000000e+02	nan	nan	nan	nan	nan	nan
9.600000000000000000e+02	8.600000000000000000e+02	nan	nan	nan	nan	nan	nan
9.600000000000000000e+02	9.000000000000000000e+02	nan	nan	nan	nan	nan	nan
9.600000000000000000e+02	9.400000000000000000e+02	nan	nan	nan	nan	nan	nan
9.600000000000000000e+02	9.800000000000000000e+02	nan	nan	nan	nan	nan	nan
9.600000000000000000e+02	1.020000000000000000e+03	nan	nan	nan	nan	nan	nan
9.600000000000000000e+02	1.060000000000000000e+03	nan	nan	nan	nan	nan	nan
9.800000000000000000e+02	1.000000000000000000e+02	nan	nan	nan	nan	nan	nan
9.800000000000000000e+02	1.400000000000000000e+02	nan	nan	nan	nan	nan	nan
9.800000000000000000e+02	1.800000000000000000e+02	nan	nan	nan	nan	nan	nan
9.800000000000000000e+02	2.200000000000000000e+02	nan	nan	nan	nan	nan	nan
9.800000000000000000e+02	2.600000000000000000e+02	nan	nan	nan	nan	nan	nan
9.800000000000000000e+02	3.000000000000000000e+02	nan	nan	nan	nan	nan	nan
9.800000000000000000e+02	3.400000000000000000e+02	nan	nan	nan	nan	nan	nan
9.800000000000000000e+02	3.800000000000000000e+02	nan	nan	nan	nan	nan	nan
9.800000000000000000e+02	4.200000000000000000e+02	1.000000000000000000e+00	nan	nan	nan	nan	nan
9.800000000000000000e+02	4.600000000000000000e+02	nan	nan	nan	nan	nan	nan
9.800000000000000000e+02	5.000000000000000000e+02	1.000000000000000000e+00	nan	nan	nan	nan	nan
9.800000000000000000e+02	5.400000000000000000e+02	1.000000000000000000e+00	nan	3.000000000000000000e+00	nan	nan	nan
9.800000000000000000e+02	5.800000000000000000e+02	nan	nan	3.000000000000000000e+00	4.000000000000000000e+00	nan	6.000000000000000000e+00
9.800000000000000000e+02	6.200000000000000000e+02	nan	nan	nan	4.000000000000000000e+00	5.000000000000000000e+00	6.000000000000000000e+00
9.800000000000000000e+02	6.600000000000000000e+02	nan	nan	nan	nan	5.000000000000000000e+00	nan
9.800000000000000000e+02	7.000000000000000000e+02	nan	nan	nan	4.000000000000000000e+00	5.000000000000000000e+00	6.000000000000000000e+00
9.800000000000000000e+02	7.400000000000000000e+02	nan	nan	nan	4.000000000000000000e+00	5.000000000000000000e+00	nan
9.800000000000000000e+02	7.800000000000000000e+02	nan	nan	nan	nan	nan	nan
9.800000000000000000e+02	8.200000000000000000e+02	nan	nan	nan	nan	nan	nan
9.800000000000000000e+02	8.600000000000000000e+02	nan	nan	nan	nan	nan	nan
9.800000000000000000e+02	9.000000000000000000e+02	nan	nan	nan	nan	nan	nan
9.800000000000000000e+02	9.400000000000000000e+02	nan	nan	nan	nan	nan	nan
9.800000000000000000e+02	9.800000000000000000e+02	nan	nan	nan	nan	nan	nan
9.800000000000000000e+02	1.020000000000000000e+03	nan	nan	nan	nan	nan	nan
9.800000000000000000e+02	1.060000000000000000e+03	nan	nan	nan	nan	nan	nan

## Sheet: Figure4h
Column1	Column2	Column3	Column4	Column5	Column6	Column7	Column8
Ms	Ku	Q = -1 (nan means not stable)	Q = -2 (nan means not stable)	Q = -3 (nan means not stable)	Q =- 4 (nan means not stable)	Q =- 5 (nan means not stable)	Q = -6 (nan means not stable)
5.000000000000000000e+02	1.000000000000000000e+02	nan	nan	nan	nan	nan	nan
5.000000000000000000e+02	1.400000000000000000e+02	1.000000000000000000e+00	2.000000000000000000e+00	3.000000000000000000e+00	nan	5.000000000000000000e+00	nan
5.000000000000000000e+02	1.800000000000000000e+02	nan	nan	nan	nan	5.000000000000000000e+00	nan
5.000000000000000000e+02	2.200000000000000000e+02	nan	nan	nan	nan	nan	nan
5.000000000000000000e+02	2.600000000000000000e+02	nan	nan	nan	nan	nan	nan
5.000000000000000000e+02	3.000000000000000000e+02	nan	nan	nan	nan	nan	nan
5.000000000000000000e+02	3.400000000000000000e+02	nan	nan	nan	nan	nan	nan
5.000000000000000000e+02	3.800000000000000000e+02	nan	nan	nan	nan	nan	nan
5.000000000000000000e+02	4.200000000000000000e+02	nan	nan	nan	nan	nan	nan
5.000000000000000000e+02	4.600000000000000000e+02	nan	nan	nan	nan	nan	nan
5.000000000000000000e+02	5.000000000000000000e+02	nan	nan	nan	nan	nan	nan
5.000000000000000000e+02	5.400000000000000000e+02	nan	nan	nan	nan	nan	nan
5.000000000000000000e+02	5.800000000000000000e+02	nan	nan	nan	nan	nan	nan
5.000000000000000000e+02	6.200000000000000000e+02	nan	nan	nan	nan	nan	nan
5.000000000000000000e+02	6.600000000000000000e+02	nan	nan	nan	nan	nan	nan
5.000000000000000000e+02	7.000000000000000000e+02	nan	nan	nan	nan	nan	nan
5.000000000000000000e+02	7.400000000000000000e+02	nan	nan	nan	nan	nan	nan
5.000000000000000000e+02	7.800000000000000000e+02	nan	nan	nan	nan	nan	nan
5.000000000000000000e+02	8.200000000000000000e+02	nan	nan	nan	nan	nan	nan
5.000000000000000000e+02	8.600000000000000000e+02	nan	nan	nan	nan	nan	nan
5.000000000000000000e+02	9.000000000000000000e+02	nan	nan	nan	nan	nan	nan
5.000000000000000000e+02	9.400000000000000000e+02	nan	nan	nan	nan	nan	nan
5.000000000000000000e+02	9.800000000000000000e+02	nan	nan	nan	nan	nan	nan
5.000000000000000000e+02	1.020000000000000000e+03	nan	nan	nan	nan	nan	nan
5.000000000000000000e+02	1.060000000000000000e+03	nan	nan	nan	nan	nan	nan
5.200000000000000000e+02	1.000000000000000000e+02	nan	nan	nan	nan	nan	nan
5.200000000000000000e+02	1.400000000000000000e+02	nan	2.000000000000000000e+00	3.000000000000000000e+00	nan	nan	nan
5.200000000000000000e+02	1.800000000000000000e+02	nan	nan	nan	nan	nan	nan
5.200000000000000000e+02	2.200000000000000000e+02	nan	nan	nan	nan	nan	nan
5.200000000000000000e+02	2.600000000000000000e+02	nan	nan	nan	nan	nan	nan
5.200000000000000000e+02	3.000000000000000000e+02	nan	nan	nan	nan	nan	nan
5.200000000000000000e+02	3.400000000000000000e+02	nan	nan	nan	nan	nan	nan
5.200000000000000000e+02	3.800000000000000000e+02	nan	nan	nan	nan	nan	nan
5.200000000000000000e+02	4.200000000000000000e+02	nan	nan	nan	nan	nan	nan
5.200000000000000000e+02	4.600000000000000000e+02	nan	nan	nan	nan	nan	nan
5.200000000000000000e+02	5.000000000000000000e+02	nan	nan	nan	nan	nan	nan
5.200000000000000000e+02	5.400000000000000000e+02	nan	nan	nan	nan	nan	nan
5.200000000000000000e+02	5.800000000000000000e+02	nan	nan	nan	nan	nan	nan
5.200000000000000000e+02	6.200000000000000000e+02	nan	nan	nan	nan	nan	nan
5.200000000000000000e+02	6.600000000000000000e+02	nan	nan	nan	nan	nan	nan
5.200000000000000000e+02	7.000000000000000000e+02	nan	nan	nan	nan	nan	nan
5.200000000000000000e+02	7.400000000000000000e+02	nan	nan	nan	nan	nan	nan
5.200000000000000000e+02	7.800000000000000000e+02	nan	nan	nan	nan	nan	nan
5.200000000000000000e+02	8.200000000000000000e+02	nan	nan	nan	nan	nan	nan
5.200000000000000000e+02	8.600000000000000000e+02	nan	nan	nan	nan	nan	nan
5.200000000000000000e+02	9.000000000000000000e+02	nan	nan	nan	nan	nan	nan
5.200000000000000000e+02	9.400000000000000000e+02	nan	nan	nan	nan	nan	nan
5.200000000000000000e+02	9.800000000000000000e+02	nan	nan	nan	nan	nan	nan
5.200000000000000000e+02	1.020000000000000000e+03	nan	nan	nan	nan	nan	nan
5.200000000000000000e+02	1.060000000000000000e+03	nan	nan	nan	nan	nan	nan
5.400000000000000000e+02	1.000000000000000000e+02	nan	nan	nan	nan	nan	nan
5.400000000000000000e+02	1.400000000000000000e+02	1.000000000000000000e+00	nan	nan	nan	nan	nan
5.400000000000000000e+02	1.800000000000000000e+02	nan	nan	nan	nan	nan	nan
5.400000000000000000e+02	2.200000000000000000e+02	nan	nan	nan	nan	nan	nan
5.400000000000000000e+02	2.600000000000000000e+02	nan	nan	nan	nan	nan	nan
5.400000000000000000e+02	3.000000000000000000e+02	nan	nan	nan	nan	nan	nan
5.400000000000000000e+02	3.400000000000000000e+02	nan	nan	nan	nan	nan	nan
5.400000000000000000e+02	3.800000000000000000e+02	nan	nan	nan	nan	nan	nan
5.400000000000000000e+02	4.200000000000000000e+02	nan	nan	nan	nan	nan	nan
5.400000000000000000e+02	4.600000000000000000e+02	nan	nan	nan	nan	nan	nan
5.400000000000000000e+02	5.000000000000000000e+02	nan	nan	nan	nan	nan	nan
5.400000000000000000e+02	5.400000000000000000e+02	nan	nan	nan	nan	nan	nan
5.400000000000000000e+02	5.800000000000000000e+02	nan	nan	nan	nan	nan	nan
5.400000000000000000e+02	6.200000000000000000e+02	nan	nan	nan	nan	nan	nan
5.400000000000000000e+02	6.600000000000000000e+02	nan	nan	nan	nan	nan	nan
5.400000000000000000e+02	7.000000000000000000e+02	nan	nan	nan	nan	nan	nan
5.400000000000000000e+02	7.400000000000000000e+02	nan	nan	nan	nan	nan	nan
5.400000000000000000e+02	7.800000000000000000e+02	nan	nan	nan	nan	nan	nan
5.400000000000000000e+02	8.200000000000000000e+02	nan	nan	nan	nan	nan	nan
5.400000000000000000e+02	8.600000000000000000e+02	nan	nan	nan	nan	nan	nan
5.400000000000000000e+02	9.000000000000000000e+02	nan	nan	nan	nan	nan	nan
5.400000000000000000e+02	9.400000000000000000e+02	nan	nan	nan	nan	nan	nan
5.400000000000000000e+02	9.800000000000000000e+02	nan	nan	nan	nan	nan	nan
5.400000000000000000e+02	1.020000000000000000e+03	nan	nan	nan	nan	nan	nan
5.400000000000000000e+02	1.060000000000000000e+03	nan	nan	nan	nan	nan	nan
5.600000000000000000e+02	1.000000000000000000e+02	nan	nan	nan	nan	nan	nan
5.600000000000000000e+02	1.400000000000000000e+02	nan	nan	nan	nan	nan	nan
5.600000000000000000e+02	1.800000000000000000e+02	1.000000000000000000e+00	2.000000000000000000e+00	nan	4.000000000000000000e+00	nan	nan
5.600000000000000000e+02	2.200000000000000000e+02	nan	nan	nan	4.000000000000000000e+00	nan	nan
5.600000000000000000e+02	2.600000000000000000e+02	nan	nan	nan	nan	nan	nan
5.600000000000000000e+02	3.000000000000000000e+02	nan	nan	nan	nan	nan	nan
5.600000000000000000e+02	3.400000000000000000e+02	nan	nan	nan	nan	nan	nan
5.600000000000000000e+02	3.800000000000000000e+02	nan	nan	nan	nan	nan	nan
5.600000000000000000e+02	4.200000000000000000e+02	nan	nan	nan	nan	nan	nan
5.600000000000000000e+02	4.600000000000000000e+02	nan	nan	nan	nan	nan	nan
5.600000000000000000e+02	5.000000000000000000e+02	nan	nan	nan	nan	nan	nan
5.600000000000000000e+02	5.400000000000000000e+02	nan	nan	nan	nan	nan	nan
5.600000000000000000e+02	5.800000000000000000e+02	nan	nan	nan	nan	nan	nan
5.600000000000000000e+02	6.200000000000000000e+02	nan	nan	nan	nan	nan	nan
5.600000000000000000e+02	6.600000000000000000e+02	nan	nan	nan	nan	nan	nan
5.600000000000000000e+02	7.000000000000000000e+02	nan	nan	nan	nan	nan	nan
5.600000000000000000e+02	7.400000000000000000e+02	nan	nan	nan	nan	nan	nan
5.600000000000000000e+02	7.800000000000000000e+02	nan	nan	nan	nan	nan	nan
5.600000000000000000e+02	8.200000000000000000e+02	nan	nan	nan	nan	nan	nan
5.600000000000000000e+02	8.600000000000000000e+02	nan	nan	nan	nan	nan	nan
5.600000000000000000e+02	9.000000000000000000e+02	nan	nan	nan	nan	nan	nan
5.600000000000000000e+02	9.400000000000000000e+02	nan	nan	nan	nan	nan	nan
5.600000000000000000e+02	9.800000000000000000e+02	nan	nan	nan	nan	nan	nan
5.600000000000000000e+02	1.020000000000000000e+03	nan	nan	nan	nan	nan	nan
5.600000000000000000e+02	1.060000000000000000e+03	nan	nan	nan	nan	nan	nan
5.800000000000000000e+02	1.000000000000000000e+02	nan	nan	nan	nan	nan	nan
5.800000000000000000e+02	1.400000000000000000e+02	nan	nan	nan	nan	nan	nan
5.800000000000000000e+02	1.800000000000000000e+02	1.000000000000000000e+00	2.000000000000000000e+00	3.000000000000000000e+00	nan	nan	nan
5.800000000000000000e+02	2.200000000000000000e+02	nan	nan	nan	nan	nan	6.000000000000000000e+00
5.800000000000000000e+02	2.600000000000000000e+02	nan	nan	nan	nan	nan	nan
5.800000000000000000e+02	3.000000000000000000e+02	nan	nan	nan	nan	nan	nan
5.800000000000000000e+02	3.400000000000000000e+02	nan	nan	nan	nan	nan	nan
5.800000000000000000e+02	3.800000000000000000e+02	nan	nan	nan	nan	nan	nan
5.800000000000000000e+02	4.200000000000000000e+02	nan	nan	nan	nan	nan	nan
5.800000000000000000e+02	4.600000000000000000e+02	nan	nan	nan	nan	nan	nan
5.800000000000000000e+02	5.000000000000000000e+02	nan	nan	nan	nan	nan	nan
5.800000000000000000e+02	5.400000000000000000e+02	nan	nan	nan	nan	nan	nan
5.800000000000000000e+02	5.800000000000000000e+02	nan	nan	nan	nan	nan	nan
5.800000000000000000e+02	6.200000000000000000e+02	nan	nan	nan	nan	nan	nan
5.800000000000000000e+02	6.600000000000000000e+02	nan	nan	nan	nan	nan	nan
5.800000000000000000e+02	7.000000000000000000e+02	nan	nan	nan	nan	nan	nan
5.800000000000000000e+02	7.400000000000000000e+02	nan	nan	nan	nan	nan	nan
5.800000000000000000e+02	7.800000000000000000e+02	nan	nan	nan	nan	nan	nan
5.800000000000000000e+02	8.200000000000000000e+02	nan	nan	nan	nan	nan	nan
5.800000000000000000e+02	8.600000000000000000e+02	nan	nan	nan	nan	nan	nan
5.800000000000000000e+02	9.000000000000000000e+02	nan	nan	nan	nan	nan	nan
5.800000000000000000e+02	9.400000000000000000e+02	nan	nan	nan	nan	nan	nan
5.800000000000000000e+02	9.800000000000000000e+02	nan	nan	nan	nan	nan	nan
5.800000000000000000e+02	1.020000000000000000e+03	nan	nan	nan	nan	nan	nan
5.800000000000000000e+02	1.060000000000000000e+03	nan	nan	nan	nan	nan	nan
6.000000000000000000e+02	1.000000000000000000e+02	nan	nan	nan	nan	nan	nan
6.000000000000000000e+02	1.400000000000000000e+02	nan	nan	nan	nan	nan	nan
6.000000000000000000e+02	1.800000000000000000e+02	1.000000000000000000e+00	nan	nan	nan	nan	nan
6.000000000000000000e+02	2.200000000000000000e+02	nan	2.000000000000000000e+00	nan	4.000000000000000000e+00	5.000000000000000000e+00	nan
6.000000000000000000e+02	2.600000000000000000e+02	nan	nan	nan	nan	nan	nan
6.000000000000000000e+02	3.000000000000000000e+02	nan	nan	nan	nan	nan	nan
6.000000000000000000e+02	3.400000000000000000e+02	nan	nan	nan	nan	nan	nan
6.000000000000000000e+02	3.800000000000000000e+02	nan	nan	nan	nan	nan	nan
6.000000000000000000e+02	4.200000000000000000e+02	nan	nan	nan	nan	nan	nan
6.000000000000000000e+02	4.600000000000000000e+02	nan	nan	nan	nan	nan	nan
6.000000000000000000e+02	5.000000000000000000e+02	nan	nan	nan	nan	nan	nan
6.000000000000000000e+02	5.400000000000000000e+02	nan	nan	nan	nan	nan	nan
6.000000000000000000e+02	5.800000000000000000e+02	nan	nan	nan	nan	nan	nan
6.000000000000000000e+02	6.200000000000000000e+02	nan	nan	nan	nan	nan	nan
6.000000000000000000e+02	6.600000000000000000e+02	nan	nan	nan	nan	nan	nan
6.000000000000000000e+02	7.000000000000000000e+02	nan	nan	nan	nan	nan	nan
6.000000000000000000e+02	7.400000000000000000e+02	nan	nan	nan	nan	nan	nan
6.000000000000000000e+02	7.800000000000000000e+02	nan	nan	nan	nan	nan	nan
6.000000000000000000e+02	8.200000000000000000e+02	nan	nan	nan	nan	nan	nan
6.000000000000000000e+02	8.600000000000000000e+02	nan	nan	nan	nan	nan	nan
6.000000000000000000e+02	9.000000000000000000e+02	nan	nan	nan	nan	nan	nan
6.000000000000000000e+02	9.400000000000000000e+02	nan	nan	nan	nan	nan	nan
6.000000000000000000e+02	9.800000000000000000e+02	nan	nan	nan	nan	nan	nan
6.000000000000000000e+02	1.020000000000000000e+03	nan	nan	nan	nan	nan	nan
6.000000000000000000e+02	1.060000000000000000e+03	nan	nan	nan	nan	nan	nan
6.200000000000000000e+02	1.000000000000000000e+02	1.000000000000000000e+00	nan	nan	nan	nan	nan
6.200000000000000000e+02	1.400000000000000000e+02	nan	nan	nan	nan	nan	nan
6.200000000000000000e+02	1.800000000000000000e+02	nan	nan	nan	nan	nan	nan
6.200000000000000000e+02	2.200000000000000000e+02	1.000000000000000000e+00	nan	nan	nan	nan	nan
6.200000000000000000e+02	2.600000000000000000e+02	nan	nan	nan	nan	nan	nan
6.200000000000000000e+02	3.000000000000000000e+02	nan	nan	nan	nan	nan	nan
6.200000000000000000e+02	3.400000000000000000e+02	nan	nan	nan	nan	nan	nan
6.200000000000000000e+02	3.800000000000000000e+02	nan	nan	nan	nan	nan	nan
6.200000000000000000e+02	4.200000000000000000e+02	nan	nan	nan	nan	nan	nan
6.200000000000000000e+02	4.600000000000000000e+02	nan	nan	nan	nan	nan	nan
6.200000000000000000e+02	5.000000000000000000e+02	nan	nan	nan	nan	nan	nan
6.200000000000000000e+02	5.400000000000000000e+02	nan	nan	nan	nan	nan	nan
6.200000000000000000e+02	5.800000000000000000e+02	nan	nan	nan	nan	nan	nan
6.200000000000000000e+02	6.200000000000000000e+02	nan	nan	nan	nan	nan	nan
6.200000000000000000e+02	6.600000000000000000e+02	nan	nan	nan	nan	nan	nan
6.200000000000000000e+02	7.000000000000000000e+02	nan	nan	nan	nan	nan	nan
6.200000000000000000e+02	7.400000000000000000e+02	nan	nan	nan	nan	nan	nan
6.200000000000000000e+02	7.800000000000000000e+02	nan	nan	nan	nan	nan	nan
6.200000000000000000e+02	8.200000000000000000e+02	nan	nan	nan	nan	nan	nan
6.200000000000000000e+02	8.600000000000000000e+02	nan	nan	nan	nan	nan	nan
6.200000000000000000e+02	9.000000000000000000e+02	nan	nan	nan	nan	nan	nan
6.200000000000000000e+02	9.400000000000000000e+02	nan	nan	nan	nan	nan	nan
6.200000000000000000e+02	9.800000000000000000e+02	nan	nan	nan	nan	nan	nan
6.200000000000000000e+02	1.020000000000000000e+03	nan	nan	nan	nan	nan	nan
6.200000000000000000e+02	1.060000000000000000e+03	nan	nan	nan	nan	nan	nan
6.400000000000000000e+02	1.000000000000000000e+02	1.000000000000000000e+00	nan	nan	nan	nan	nan
6.400000000000000000e+02	1.400000000000000000e+02	nan	nan	nan	nan	nan	nan
6.400000000000000000e+02	1.800000000000000000e+02	nan	nan	nan	nan	nan	nan
6.400000000000000000e+02	2.200000000000000000e+02	nan	nan	nan	nan	nan	nan
6.400000000000000000e+02	2.600000000000000000e+02	nan	nan	nan	4.000000000000000000e+00	nan	nan
6.400000000000000000e+02	3.000000000000000000e+02	nan	nan	nan	nan	5.000000000000000000e+00	nan
6.400000000000000000e+02	3.400000000000000000e+02	nan	nan	nan	nan	nan	nan
6.400000000000000000e+02	3.800000000000000000e+02	nan	nan	nan	nan	nan	nan
6.400000000000000000e+02	4.200000000000000000e+02	nan	nan	nan	nan	nan	nan
6.400000000000000000e+02	4.600000000000000000e+02	nan	nan	nan	nan	nan	nan
6.400000000000000000e+02	5.000000000000000000e+02	nan	nan	nan	nan	nan	nan
6.400000000000000000e+02	5.400000000000000000e+02	nan	nan	nan	nan	nan	nan
6.400000000000000000e+02	5.800000000000000000e+02	nan	nan	nan	nan	nan	nan
6.400000000000000000e+02	6.200000000000000000e+02	nan	nan	nan	nan	nan	nan
6.400000000000000000e+02	6.600000000000000000e+02	nan	nan	nan	nan	nan	nan
6.400000000000000000e+02	7.000000000000000000e+02	nan	nan	nan	nan	nan	nan
6.400000000000000000e+02	7.400000000000000000e+02	nan	nan	nan	nan	nan	nan
6.400000000000000000e+02	7.800000000000000000e+02	nan	nan	nan	nan	nan	nan
6.400000000000000000e+02	8.200000000000000000e+02	nan	nan	nan	nan	nan	nan
6.400000000000000000e+02	8.600000000000000000e+02	nan	nan	nan	nan	nan	nan
6.400000000000000000e+02	9.000000000000000000e+02	nan	nan	nan	nan	nan	nan
6.400000000000000000e+02	9.400000000000000000e+02	nan	nan	nan	nan	nan	nan
6.400000000000000000e+02	9.800000000000000000e+02	nan	nan	nan	nan	nan	nan
6.400000000000000000e+02	1.020000000000000000e+03	nan	nan	nan	nan	nan	nan
6.400000000000000000e+02	1.060000000000000000e+03	nan	nan	nan	nan	nan	nan
6.600000000000000000e+02	1.000000000000000000e+02	nan	nan	nan	nan	nan	nan
6.600000000000000000e+02	1.400000000000000000e+02	nan	nan	nan	nan	nan	nan
6.600000000000000000e+02	1.800000000000000000e+02	nan	nan	nan	nan	nan	nan
6.600000000000000000e+02	2.200000000000000000e+02	nan	nan	nan	nan	nan	nan
6.600000000000000000e+02	2.600000000000000000e+02	nan	nan	3.000000000000000000e+00	4.000000000000000000e+00	5.000000000000000000e+00	nan
6.600000000000000000e+02	3.000000000000000000e+02	nan	nan	nan	4.000000000000000000e+00	5.000000000000000000e+00	nan
6.600000000000000000e+02	3.400000000000000000e+02	nan	nan	nan	nan	nan	6.000000000000000000e+00
6.600000000000000000e+02	3.800000000000000000e+02	nan	nan	nan	nan	nan	nan
6.600000000000000000e+02	4.200000000000000000e+02	nan	nan	nan	nan	nan	nan
6.600000000000000000e+02	4.600000000000000000e+02	nan	nan	nan	nan	nan	nan
6.600000000000000000e+02	5.000000000000000000e+02	nan	nan	nan	nan	nan	nan
6.600000000000000000e+02	5.400000000000000000e+02	nan	nan	nan	nan	nan	nan
6.600000000000000000e+02	5.800000000000000000e+02	nan	nan	nan	nan	nan	nan
6.600000000000000000e+02	6.200000000000000000e+02	nan	nan	nan	nan	nan	nan
6.600000000000000000e+02	6.600000000000000000e+02	nan	nan	nan	nan	nan	nan
6.600000000000000000e+02	7.000000000000000000e+02	nan	nan	nan	nan	nan	nan
6.600000000000000000e+02	7.400000000000000000e+02	nan	nan	nan	nan	nan	nan
6.600000000000000000e+02	7.800000000000000000e+02	nan	nan	nan	nan	nan	nan
6.600000000000000000e+02	8.200000000000000000e+02	nan	nan	nan	nan	nan	nan
6.600000000000000000e+02	8.600000000000000000e+02	nan	nan	nan	nan	nan	nan
6.600000000000000000e+02	9.000000000000000000e+02	nan	nan	nan	nan	nan	nan
6.600000000000000000e+02	9.400000000000000000e+02	nan	nan	nan	nan	nan	nan
6.600000000000000000e+02	9.800000000000000000e+02	nan	nan	nan	nan	nan	nan
6.600000000000000000e+02	1.020000000000000000e+03	nan	nan	nan	nan	nan	nan
6.600000000000000000e+02	1.060000000000000000e+03	nan	nan	nan	nan	nan	nan
6.800000000000000000e+02	1.000000000000000000e+02	nan	nan	nan	nan	nan	nan
6.800000000000000000e+02	1.400000000000000000e+02	nan	nan	nan	nan	nan	nan
6.800000000000000000e+02	1.800000000000000000e+02	nan	nan	nan	nan	nan	nan
6.800000000000000000e+02	2.200000000000000000e+02	nan	nan	nan	nan	nan	nan
6.800000000000000000e+02	2.600000000000000000e+02	1.000000000000000000e+00	2.000000000000000000e+00	3.000000000000000000e+00	nan	5.000000000000000000e+00	nan
6.800000000000000000e+02	3.000000000000000000e+02	nan	nan	nan	nan	nan	nan
6.800000000000000000e+02	3.400000000000000000e+02	nan	nan	nan	nan	5.000000000000000000e+00	nan
6.800000000000000000e+02	3.800000000000000000e+02	nan	nan	nan	nan	nan	nan
6.800000000000000000e+02	4.200000000000000000e+02	nan	nan	nan	nan	nan	nan
6.800000000000000000e+02	4.600000000000000000e+02	nan	nan	nan	nan	nan	nan
6.800000000000000000e+02	5.000000000000000000e+02	nan	nan	nan	nan	nan	nan
6.800000000000000000e+02	5.400000000000000000e+02	nan	nan	nan	nan	nan	nan
6.800000000000000000e+02	5.800000000000000000e+02	nan	nan	nan	nan	nan	nan
6.800000000000000000e+02	6.200000000000000000e+02	nan	nan	nan	nan	nan	nan
6.800000000000000000e+02	6.600000000000000000e+02	nan	nan	nan	nan	nan	nan
6.800000000000000000e+02	7.000000000000000000e+02	nan	nan	nan	nan	nan	nan
6.800000000000000000e+02	7.400000000000000000e+02	nan	nan	nan	nan	nan	nan
6.800000000000000000e+02	7.800000000000000000e+02	nan	nan	nan	nan	nan	nan
6.800000000000000000e+02	8.200000000000000000e+02	nan	nan	nan	nan	nan	nan
6.800000000000000000e+02	8.600000000000000000e+02	nan	nan	nan	nan	nan	nan
6.800000000000000000e+02	9.000000000000000000e+02	nan	nan	nan	nan	nan	nan
6.800000000000000000e+02	9.400000000000000000e+02	nan	nan	nan	nan	nan	nan
6.800000000000000000e+02	9.800000000000000000e+02	nan	nan	nan	nan	nan	nan
6.800000000000000000e+02	1.020000000000000000e+03	nan	nan	nan	nan	nan	nan
6.800000000000000000e+02	1.060000000000000000e+03	nan	nan	nan	nan	nan	nan
7.000000000000000000e+02	1.000000000000000000e+02	nan	nan	nan	nan	nan	nan
7.000000000000000000e+02	1.400000000000000000e+02	nan	nan	nan	nan	nan	nan
7.000000000000000000e+02	1.800000000000000000e+02	nan	nan	nan	nan	nan	nan
7.000000000000000000e+02	2.200000000000000000e+02	nan	nan	nan	nan	nan	nan
7.000000000000000000e+02	2.600000000000000000e+02	nan	nan	nan	nan	nan	nan
7.000000000000000000e+02	3.000000000000000000e+02	nan	2.000000000000000000e+00	3.000000000000000000e+00	nan	nan	6.000000000000000000e+00
7.000000000000000000e+02	3.400000000000000000e+02	nan	nan	nan	nan	nan	nan
7.000000000000000000e+02	3.800000000000000000e+02	nan	nan	nan	nan	nan	nan
7.000000000000000000e+02	4.200000000000000000e+02	nan	nan	nan	nan	nan	nan
7.000000000000000000e+02	4.600000000000000000e+02	nan	nan	nan	nan	nan	nan
7.000000000000000000e+02	5.000000000000000000e+02	nan	nan	nan	nan	nan	nan
7.000000000000000000e+02	5.400000000000000000e+02	nan	nan	nan	nan	nan	nan
7.000000000000000000e+02	5.800000000000000000e+02	nan	nan	nan	nan	nan	nan
7.000000000000000000e+02	6.200000000000000000e+02	nan	nan	nan	nan	nan	nan
7.000000000000000000e+02	6.600000000000000000e+02	nan	nan	nan	nan	nan	nan
7.000000000000000000e+02	7.000000000000000000e+02	nan	nan	nan	nan	nan	nan
7.000000000000000000e+02	7.400000000000000000e+02	nan	nan	nan	nan	nan	nan
7.000000000000000000e+02	7.800000000000000000e+02	nan	nan	nan	nan	nan	nan
7.000000000000000000e+02	8.200000000000000000e+02	nan	nan	nan	nan	nan	nan
7.000000000000000000e+02	8.600000000000000000e+02	nan	nan	nan	nan	nan	nan
7.000000000000000000e+02	9.000000000000000000e+02	nan	nan	nan	nan	nan	nan
7.000000000000000000e+02	9.400000000000000000e+02	nan	nan	nan	nan	nan	nan
7.000000000000000000e+02	9.800000000000000000e+02	nan	nan	nan	nan	nan	nan
7.000000000000000000e+02	1.020000000000000000e+03	nan	nan	nan	nan	nan	nan
7.000000000000000000e+02	1.060000000000000000e+03	nan	nan	nan	nan	nan	nan
7.200000000000000000e+02	1.000000000000000000e+02	nan	nan	nan	nan	nan	nan
7.200000000000000000e+02	1.400000000000000000e+02	nan	nan	nan	nan	nan	nan
7.200000000000000000e+02	1.800000000000000000e+02	nan	nan	nan	nan	nan	nan
7.200000000000000000e+02	2.200000000000000000e+02	nan	nan	nan	nan	nan	nan
7.200000000000000000e+02	2.600000000000000000e+02	nan	nan	nan	nan	nan	nan
7.200000000000000000e+02	3.000000000000000000e+02	nan	2.000000000000000000e+00	nan	nan	nan	nan
7.200000000000000000e+02	3.400000000000000000e+02	nan	nan	3.000000000000000000e+00	nan	5.000000000000000000e+00	nan
7.200000000000000000e+02	3.800000000000000000e+02	nan	nan	nan	nan	nan	6.000000000000000000e+00
7.200000000000000000e+02	4.200000000000000000e+02	nan	nan	nan	nan	nan	nan
7.200000000000000000e+02	4.600000000000000000e+02	nan	nan	nan	nan	nan	nan
7.200000000000000000e+02	5.000000000000000000e+02	nan	nan	nan	nan	nan	nan
7.200000000000000000e+02	5.400000000000000000e+02	nan	nan	nan	nan	nan	nan
7.200000000000000000e+02	5.800000000000000000e+02	nan	nan	nan	nan	nan	nan
7.200000000000000000e+02	6.200000000000000000e+02	nan	nan	nan	nan	nan	nan
7.200000000000000000e+02	6.600000000000000000e+02	nan	nan	nan	nan	nan	nan
7.200000000000000000e+02	7.000000000000000000e+02	nan	nan	nan	nan	nan	nan
7.200000000000000000e+02	7.400000000000000000e+02	nan	nan	nan	nan	nan	nan
7.200000000000000000e+02	7.800000000000000000e+02	nan	nan	nan	nan	nan	nan
7.200000000000000000e+02	8.200000000000000000e+02	nan	nan	nan	nan	nan	nan
7.200000000000000000e+02	8.600000000000000000e+02	nan	nan	nan	nan	nan	nan
7.200000000000000000e+02	9.000000000000000000e+02	nan	nan	nan	nan	nan	nan
7.200000000000000000e+02	9.400000000000000000e+02	nan	nan	nan	nan	nan	nan
7.200000000000000000e+02	9.800000000000000000e+02	nan	nan	nan	nan	nan	nan
7.200000000000000000e+02	1.020000000000000000e+03	nan	nan	nan	nan	nan	nan
7.200000000000000000e+02	1.060000000000000000e+03	nan	nan	nan	nan	nan	nan
7.400000000000000000e+02	1.000000000000000000e+02	nan	nan	nan	nan	nan	nan
7.400000000000000000e+02	1.400000000000000000e+02	nan	nan	nan	nan	nan	nan
7.400000000000000000e+02	1.800000000000000000e+02	nan	nan	nan	nan	nan	nan
7.400000000000000000e+02	2.200000000000000000e+02	nan	nan	nan	nan	nan	nan
7.400000000000000000e+02	2.600000000000000000e+02	nan	nan	nan	nan	nan	nan
7.400000000000000000e+02	3.000000000000000000e+02	nan	nan	nan	nan	nan	nan
7.400000000000000000e+02	3.400000000000000000e+02	nan	2.000000000000000000e+00	nan	nan	nan	nan
7.400000000000000000e+02	3.800000000000000000e+02	nan	nan	nan	nan	nan	nan
7.400000000000000000e+02	4.200000000000000000e+02	nan	nan	nan	nan	nan	nan
7.400000000000000000e+02	4.600000000000000000e+02	nan	nan	nan	nan	nan	nan
7.400000000000000000e+02	5.000000000000000000e+02	nan	nan	nan	nan	nan	nan
7.400000000000000000e+02	5.400000000000000000e+02	nan	nan	nan	nan	nan	nan
7.400000000000000000e+02	5.800000000000000000e+02	nan	nan	nan	nan	nan	nan
7.400000000000000000e+02	6.200000000000000000e+02	nan	nan	nan	nan	nan	nan
7.400000000000000000e+02	6.600000000000000000e+02	nan	nan	nan	nan	nan	nan
7.400000000000000000e+02	7.000000000000000000e+02	nan	nan	nan	nan	nan	nan
7.400000000000000000e+02	7.400000000000000000e+02	nan	nan	nan	nan	nan	nan
7.400000000000000000e+02	7.800000000000000000e+02	nan	nan	nan	nan	nan	nan
7.400000000000000000e+02	8.200000000000000000e+02	nan	nan	nan	nan	nan	nan
7.400000000000000000e+02	8.600000000000000000e+02	nan	nan	nan	nan	nan	nan
7.400000000000000000e+02	9.000000000000000000e+02	nan	nan	nan	nan	nan	nan
7.400000000000000000e+02	9.400000000000000000e+02	nan	nan	nan	nan	nan	nan
7.400000000000000000e+02	9.800000000000000000e+02	nan	nan	nan	nan	nan	nan
7.400000000000000000e+02	1.020000000000000000e+03	nan	nan	nan	nan	nan	nan
7.400000000000000000e+02	1.060000000000000000e+03	nan	nan	nan	nan	nan	nan
7.600000000000000000e+02	1.000000000000000000e+02	nan	nan	nan	nan	nan	nan
7.600000000000000000e+02	1.400000000000000000e+02	nan	nan	nan	nan	nan	nan
7.600000000000000000e+02	1.800000000000000000e+02	nan	nan	nan	nan	nan	nan
7.600000000000000000e+02	2.200000000000000000e+02	nan	nan	nan	nan	nan	nan
7.600000000000000000e+02	2.600000000000000000e+02	nan	nan	nan	nan	nan	nan
7.600000000000000000e+02	3.000000000000000000e+02	nan	nan	nan	nan	nan	nan
7.600000000000000000e+02	3.400000000000000000e+02	nan	nan	3.000000000000000000e+00	nan	nan	6.000000000000000000e+00
7.600000000000000000e+02	3.800000000000000000e+02	nan	nan	nan	nan	nan	6.000000000000000000e+00
7.600000000000000000e+02	4.200000000000000000e+02	nan	nan	nan	nan	nan	nan
7.600000000000000000e+02	4.600000000000000000e+02	nan	nan	nan	nan	nan	nan
7.600000000000000000e+02	5.000000000000000000e+02	nan	nan	nan	nan	nan	nan
7.600000000000000000e+02	5.400000000000000000e+02	nan	nan	nan	nan	nan	nan
7.600000000000000000e+02	5.800000000000000000e+02	nan	nan	nan	nan	nan	nan
7.600000000000000000e+02	6.200000000000000000e+02	nan	nan	nan	nan	nan	nan
7.600000000000000000e+02	6.600000000000000000e+02	nan	nan	nan	nan	nan	nan
7.600000000000000000e+02	7.000000000000000000e+02	nan	nan	nan	nan	nan	nan
7.600000000000000000e+02	7.400000000000000000e+02	nan	nan	nan	nan	nan	nan
7.600000000000000000e+02	7.800000000000000000e+02	nan	nan	nan	nan	nan	nan
7.600000000000000000e+02	8.200000000000000000e+02	nan	nan	nan	nan	nan	nan
7.600000000000000000e+02	8.600000000000000000e+02	nan	nan	nan	nan	nan	nan
7.600000000000000000e+02	9.000000000000000000e+02	nan	nan	nan	nan	nan	nan
7.600000000000000000e+02	9.400000000000000000e+02	nan	nan	nan	nan	nan	nan
7.600000000000000000e+02	9.800000000000000000e+02	nan	nan	nan	nan	nan	nan
7.600000000000000000e+02	1.020000000000000000e+03	nan	nan	nan	nan	nan	nan
7.600000000000000000e+02	1.060000000000000000e+03	nan	nan	nan	nan	nan	nan
7.800000000000000000e+02	1.000000000000000000e+02	nan	2.000000000000000000e+00	nan	nan	nan	nan
7.800000000000000000e+02	1.400000000000000000e+02	nan	nan	nan	nan	nan	nan
7.800000000000000000e+02	1.800000000000000000e+02	nan	nan	nan	nan	nan	nan
7.800000000000000000e+02	2.200000000000000000e+02	1.000000000000000000e+00	nan	nan	nan	nan	nan
7.800000000000000000e+02	2.600000000000000000e+02	1.000000000000000000e+00	nan	nan	nan	nan	nan
7.800000000000000000e+02	3.000000000000000000e+02	nan	nan	nan	nan	nan	nan
7.800000000000000000e+02	3.400000000000000000e+02	nan	nan	nan	nan	nan	nan
7.800000000000000000e+02	3.800000000000000000e+02	nan	2.000000000000000000e+00	nan	nan	5.000000000000000000e+00	nan
7.800000000000000000e+02	4.200000000000000000e+02	nan	nan	nan	nan	nan	nan
7.800000000000000000e+02	4.600000000000000000e+02	nan	nan	nan	nan	nan	nan
7.800000000000000000e+02	5.000000000000000000e+02	nan	nan	nan	nan	nan	nan
7.800000000000000000e+02	5.400000000000000000e+02	nan	nan	nan	nan	nan	nan
7.800000000000000000e+02	5.800000000000000000e+02	nan	nan	nan	nan	nan	nan
7.800000000000000000e+02	6.200000000000000000e+02	nan	nan	nan	nan	nan	nan
7.800000000000000000e+02	6.600000000000000000e+02	nan	nan	nan	nan	nan	nan
7.800000000000000000e+02	7.000000000000000000e+02	nan	nan	nan	nan	nan	nan
7.800000000000000000e+02	7.400000000000000000e+02	nan	nan	nan	nan	nan	nan
7.800000000000000000e+02	7.800000000000000000e+02	nan	nan	nan	nan	nan	nan
7.800000000000000000e+02	8.200000000000000000e+02	nan	nan	nan	nan	nan	nan
7.800000000000000000e+02	8.600000000000000000e+02	nan	nan	nan	nan	nan	nan
7.800000000000000000e+02	9.000000000000000000e+02	nan	nan	nan	nan	nan	nan
7.800000000000000000e+02	9.400000000000000000e+02	nan	nan	nan	nan	nan	nan
7.800000000000000000e+02	9.800000000000000000e+02	nan	nan	nan	nan	nan	nan
7.800000000000000000e+02	1.020000000000000000e+03	nan	nan	nan	nan	nan	nan
7.800000000000000000e+02	1.060000000000000000e+03	nan	nan	nan	nan	nan	nan
8.000000000000000000e+02	1.000000000000000000e+02	nan	nan	nan	nan	nan	nan
8.000000000000000000e+02	1.400000000000000000e+02	nan	nan	nan	nan	nan	nan
8.000000000000000000e+02	1.800000000000000000e+02	nan	nan	nan	nan	nan	nan
8.000000000000000000e+02	2.200000000000000000e+02	nan	nan	nan	nan	nan	nan
8.000000000000000000e+02	2.600000000000000000e+02	nan	nan	nan	nan	nan	nan
8.000000000000000000e+02	3.000000000000000000e+02	nan	nan	nan	nan	nan	nan
8.000000000000000000e+02	3.400000000000000000e+02	1.000000000000000000e+00	nan	nan	nan	nan	nan
8.000000000000000000e+02	3.800000000000000000e+02	1.000000000000000000e+00	2.000000000000000000e+00	3.000000000000000000e+00	4.000000000000000000e+00	5.000000000000000000e+00	nan
8.000000000000000000e+02	4.200000000000000000e+02	nan	nan	3.000000000000000000e+00	nan	nan	nan
8.000000000000000000e+02	4.600000000000000000e+02	nan	nan	nan	4.000000000000000000e+00	nan	nan
8.000000000000000000e+02	5.000000000000000000e+02	nan	nan	nan	nan	nan	nan
8.000000000000000000e+02	5.400000000000000000e+02	nan	nan	nan	nan	nan	nan
8.000000000000000000e+02	5.800000000000000000e+02	nan	nan	nan	nan	nan	nan
8.000000000000000000e+02	6.200000000000000000e+02	nan	nan	nan	nan	nan	nan
8.000000000000000000e+02	6.600000000000000000e+02	nan	nan	nan	nan	nan	nan
8.000000000000000000e+02	7.000000000000000000e+02	nan	nan	nan	nan	nan	nan
8.000000000000000000e+02	7.400000000000000000e+02	nan	nan	nan	nan	nan	nan
8.000000000000000000e+02	7.800000000000000000e+02	nan	nan	nan	nan	nan	nan
8.000000000000000000e+02	8.200000000000000000e+02	nan	nan	nan	nan	nan	nan
8.000000000000000000e+02	8.600000000000000000e+02	nan	nan	nan	nan	nan	nan
8.000000000000000000e+02	9.000000000000000000e+02	nan	nan	nan	nan	nan	nan
8.000000000000000000e+02	9.400000000000000000e+02	nan	nan	nan	nan	nan	nan
8.000000000000000000e+02	9.800000000000000000e+02	nan	nan	nan	nan	nan	nan
8.000000000000000000e+02	1.020000000000000000e+03	nan	nan	nan	nan	nan	nan
8.000000000000000000e+02	1.060000000000000000e+03	nan	nan	nan	nan	nan	nan
8.200000000000000000e+02	1.000000000000000000e+02	nan	2.000000000000000000e+00	nan	nan	nan	nan
8.200000000000000000e+02	1.400000000000000000e+02	nan	nan	nan	nan	nan	nan
8.200000000000000000e+02	1.800000000000000000e+02	nan	nan	nan	nan	nan	nan
8.200000000000000000e+02	2.200000000000000000e+02	nan	nan	nan	nan	nan	nan
8.200000000000000000e+02	2.600000000000000000e+02	nan	nan	nan	nan	nan	nan
8.200000000000000000e+02	3.000000000000000000e+02	nan	nan	nan	nan	nan	nan
8.200000000000000000e+02	3.400000000000000000e+02	nan	nan	nan	nan	nan	nan
8.200000000000000000e+02	3.800000000000000000e+02	nan	2.000000000000000000e+00	3.000000000000000000e+00	nan	nan	nan
8.200000000000000000e+02	4.200000000000000000e+02	nan	2.000000000000000000e+00	3.000000000000000000e+00	4.000000000000000000e+00	5.000000000000000000e+00	6.000000000000000000e+00
8.200000000000000000e+02	4.600000000000000000e+02	nan	nan	3.000000000000000000e+00	4.000000000000000000e+00	nan	6.000000000000000000e+00
8.200000000000000000e+02	5.000000000000000000e+02	nan	nan	nan	nan	nan	6.000000000000000000e+00
8.200000000000000000e+02	5.400000000000000000e+02	nan	nan	nan	nan	nan	nan
8.200000000000000000e+02	5.800000000000000000e+02	nan	nan	nan	nan	nan	nan
8.200000000000000000e+02	6.200000000000000000e+02	nan	nan	nan	nan	nan	nan
8.200000000000000000e+02	6.600000000000000000e+02	nan	nan	nan	nan	nan	nan
8.200000000000000000e+02	7.000000000000000000e+02	nan	nan	nan	nan	nan	nan
8.200000000000000000e+02	7.400000000000000000e+02	nan	nan	nan	nan	nan	nan
8.200000000000000000e+02	7.800000000000000000e+02	nan	nan	nan	nan	nan	nan
8.200000000000000000e+02	8.200000000000000000e+02	nan	nan	nan	nan	nan	nan
8.200000000000000000e+02	8.600000000000000000e+02	nan	nan	nan	nan	nan	nan
8.200000000000000000e+02	9.000000000000000000e+02	nan	nan	nan	nan	nan	nan
8.200000000000000000e+02	9.400000000000000000e+02	nan	nan	nan	nan	nan	nan
8.200000000000000000e+02	9.800000000000000000e+02	nan	nan	nan	nan	nan	nan
8.200000000000000000e+02	1.020000000000000000e+03	nan	nan	nan	nan	nan	nan
8.200000000000000000e+02	1.060000000000000000e+03	nan	nan	nan	nan	nan	nan
8.400000000000000000e+02	1.000000000000000000e+02	nan	2.000000000000000000e+00	nan	nan	nan	nan
8.400000000000000000e+02	1.400000000000000000e+02	nan	nan	nan	nan	nan	nan
8.400000000000000000e+02	1.800000000000000000e+02	nan	nan	nan	nan	nan	nan
8.400000000000000000e+02	2.200000000000000000e+02	nan	nan	nan	nan	nan	nan
8.400000000000000000e+02	2.600000000000000000e+02	nan	nan	nan	nan	nan	nan
8.400000000000000000e+02	3.000000000000000000e+02	nan	nan	nan	nan	nan	nan
8.400000000000000000e+02	3.400000000000000000e+02	nan	nan	nan	nan	nan	nan
8.400000000000000000e+02	3.800000000000000000e+02	nan	nan	nan	nan	nan	nan
8.400000000000000000e+02	4.200000000000000000e+02	nan	2.000000000000000000e+00	3.000000000000000000e+00	4.000000000000000000e+00	nan	nan
8.400000000000000000e+02	4.600000000000000000e+02	nan	2.000000000000000000e+00	nan	4.000000000000000000e+00	nan	6.000000000000000000e+00
8.400000000000000000e+02	5.000000000000000000e+02	nan	nan	3.000000000000000000e+00	nan	nan	nan
8.400000000000000000e+02	5.400000000000000000e+02	nan	nan	nan	nan	nan	nan
8.400000000000000000e+02	5.800000000000000000e+02	nan	nan	nan	nan	nan	nan
8.400000000000000000e+02	6.200000000000000000e+02	nan	nan	nan	nan	nan	nan
8.400000000000000000e+02	6.600000000000000000e+02	nan	nan	nan	nan	nan	nan
8.400000000000000000e+02	7.000000000000000000e+02	nan	nan	nan	nan	nan	nan
8.400000000000000000e+02	7.400000000000000000e+02	nan	nan	nan	nan	nan	nan
8.400000000000000000e+02	7.800000000000000000e+02	nan	nan	nan	nan	nan	nan
8.400000000000000000e+02	8.200000000000000000e+02	nan	nan	nan	nan	nan	nan
8.400000000000000000e+02	8.600000000000000000e+02	nan	nan	nan	nan	nan	nan
8.400000000000000000e+02	9.000000000000000000e+02	nan	nan	nan	nan	nan	nan
8.400000000000000000e+02	9.400000000000000000e+02	nan	nan	nan	nan	nan	nan
8.400000000000000000e+02	9.800000000000000000e+02	nan	nan	nan	nan	nan	nan
8.400000000000000000e+02	1.020000000000000000e+03	nan	nan	nan	nan	nan	nan
8.400000000000000000e+02	1.060000000000000000e+03	nan	nan	nan	nan	nan	nan
8.600000000000000000e+02	1.000000000000000000e+02	nan	nan	nan	nan	nan	nan
8.600000000000000000e+02	1.400000000000000000e+02	nan	nan	nan	nan	nan	nan
8.600000000000000000e+02	1.800000000000000000e+02	nan	nan	nan	nan	nan	nan
8.600000000000000000e+02	2.200000000000000000e+02	nan	nan	nan	nan	nan	nan
8.600000000000000000e+02	2.600000000000000000e+02	nan	nan	nan	nan	nan	nan
8.600000000000000000e+02	3.000000000000000000e+02	nan	nan	nan	nan	nan	nan
8.600000000000000000e+02	3.400000000000000000e+02	nan	nan	nan	nan	nan	nan
8.600000000000000000e+02	3.800000000000000000e+02	nan	nan	nan	nan	nan	nan
8.600000000000000000e+02	4.200000000000000000e+02	nan	2.000000000000000000e+00	3.000000000000000000e+00	nan	nan	nan
8.600000000000000000e+02	4.600000000000000000e+02	nan	2.000000000000000000e+00	nan	4.000000000000000000e+00	5.000000000000000000e+00	6.000000000000000000e+00
8.600000000000000000e+02	5.000000000000000000e+02	nan	nan	3.000000000000000000e+00	nan	5.000000000000000000e+00	nan
8.600000000000000000e+02	5.400000000000000000e+02	nan	nan	nan	4.000000000000000000e+00	nan	6.000000000000000000e+00
8.600000000000000000e+02	5.800000000000000000e+02	nan	nan	nan	nan	nan	6.000000000000000000e+00
8.600000000000000000e+02	6.200000000000000000e+02	nan	nan	nan	nan	nan	nan
8.600000000000000000e+02	6.600000000000000000e+02	nan	nan	nan	nan	nan	nan
8.600000000000000000e+02	7.000000000000000000e+02	nan	nan	nan	nan	nan	nan
8.600000000000000000e+02	7.400000000000000000e+02	nan	nan	nan	nan	nan	nan
8.600000000000000000e+02	7.800000000000000000e+02	nan	nan	nan	nan	nan	nan
8.600000000000000000e+02	8.200000000000000000e+02	nan	nan	nan	nan	nan	nan
8.600000000000000000e+02	8.600000000000000000e+02	nan	nan	nan	nan	nan	nan
8.600000000000000000e+02	9.000000000000000000e+02	nan	nan	nan	nan	nan	nan
8.600000000000000000e+02	9.400000000000000000e+02	nan	nan	nan	nan	nan	nan
8.600000000000000000e+02	9.800000000000000000e+02	nan	nan	nan	nan	nan	nan
8.600000000000000000e+02	1.020000000000000000e+03	nan	nan	nan	nan	nan	nan
8.600000000000000000e+02	1.060000000000000000e+03	nan	nan	nan	nan	nan	nan
8.800000000000000000e+02	1.000000000000000000e+02	nan	nan	nan	nan	nan	nan
8.800000000000000000e+02	1.400000000000000000e+02	nan	nan	nan	nan	nan	nan
8.800000000000000000e+02	1.800000000000000000e+02	nan	nan	nan	nan	nan	nan
8.800000000000000000e+02	2.200000000000000000e+02	nan	nan	nan	nan	nan	nan
8.800000000000000000e+02	2.600000000000000000e+02	nan	nan	nan	nan	nan	nan
8.800000000000000000e+02	3.000000000000000000e+02	nan	nan	nan	nan	nan	nan
8.800000000000000000e+02	3.400000000000000000e+02	nan	nan	nan	nan	nan	nan
8.800000000000000000e+02	3.800000000000000000e+02	1.000000000000000000e+00	nan	nan	nan	nan	nan
8.800000000000000000e+02	4.200000000000000000e+02	1.000000000000000000e+00	nan	nan	nan	nan	nan
8.800000000000000000e+02	4.600000000000000000e+02	1.000000000000000000e+00	2.000000000000000000e+00	3.000000000000000000e+00	4.000000000000000000e+00	5.000000000000000000e+00	nan
8.800000000000000000e+02	5.000000000000000000e+02	nan	2.000000000000000000e+00	nan	4.000000000000000000e+00	5.000000000000000000e+00	nan
8.800000000000000000e+02	5.400000000000000000e+02	nan	nan	3.000000000000000000e+00	4.000000000000000000e+00	nan	nan
8.800000000000000000e+02	5.800000000000000000e+02	nan	nan	nan	4.000000000000000000e+00	nan	nan
8.800000000000000000e+02	6.200000000000000000e+02	nan	nan	nan	nan	nan	nan
8.800000000000000000e+02	6.600000000000000000e+02	nan	nan	nan	nan	nan	nan
8.800000000000000000e+02	7.000000000000000000e+02	nan	nan	nan	nan	nan	nan
8.800000000000000000e+02	7.400000000000000000e+02	nan	nan	nan	nan	nan	nan
8.800000000000000000e+02	7.800000000000000000e+02	nan	nan	nan	nan	nan	nan
8.800000000000000000e+02	8.200000000000000000e+02	nan	nan	nan	nan	nan	nan
8.800000000000000000e+02	8.600000000000000000e+02	nan	nan	nan	nan	nan	nan
8.800000000000000000e+02	9.000000000000000000e+02	nan	nan	nan	nan	nan	nan
8.800000000000000000e+02	9.400000000000000000e+02	nan	nan	nan	nan	nan	nan
8.800000000000000000e+02	9.800000000000000000e+02	nan	nan	nan	nan	nan	nan
8.800000000000000000e+02	1.020000000000000000e+03	nan	nan	nan	nan	nan	nan
8.800000000000000000e+02	1.060000000000000000e+03	nan	nan	nan	nan	nan	nan
9.000000000000000000e+02	1.000000000000000000e+02	nan	nan	nan	nan	nan	nan
9.000000000000000000e+02	1.400000000000000000e+02	nan	nan	nan	nan	nan	nan
9.000000000000000000e+02	1.800000000000000000e+02	nan	nan	nan	nan	nan	nan
9.000000000000000000e+02	2.200000000000000000e+02	nan	nan	nan	nan	nan	nan
9.000000000000000000e+02	2.600000000000000000e+02	nan	nan	nan	nan	nan	nan
9.000000000000000000e+02	3.000000000000000000e+02	nan	nan	nan	nan	nan	nan
9.000000000000000000e+02	3.400000000000000000e+02	nan	nan	nan	nan	nan	nan
9.000000000000000000e+02	3.800000000000000000e+02	nan	nan	nan	nan	nan	nan
9.000000000000000000e+02	4.200000000000000000e+02	1.000000000000000000e+00	nan	nan	nan	nan	nan
9.000000000000000000e+02	4.600000000000000000e+02	1.000000000000000000e+00	2.000000000000000000e+00	nan	nan	nan	nan
9.000000000000000000e+02	5.000000000000000000e+02	1.000000000000000000e+00	2.000000000000000000e+00	3.000000000000000000e+00	4.000000000000000000e+00	nan	6.000000000000000000e+00
9.000000000000000000e+02	5.400000000000000000e+02	nan	2.000000000000000000e+00	nan	nan	5.000000000000000000e+00	nan
9.000000000000000000e+02	5.800000000000000000e+02	nan	nan	3.000000000000000000e+00	4.000000000000000000e+00	5.000000000000000000e+00	nan
9.000000000000000000e+02	6.200000000000000000e+02	nan	nan	nan	nan	nan	6.000000000000000000e+00
9.000000000000000000e+02	6.600000000000000000e+02	nan	nan	nan	nan	nan	nan
9.000000000000000000e+02	7.000000000000000000e+02	nan	nan	nan	nan	nan	nan
9.000000000000000000e+02	7.400000000000000000e+02	nan	nan	nan	nan	nan	nan
9.000000000000000000e+02	7.800000000000000000e+02	nan	nan	nan	nan	nan	nan
9.000000000000000000e+02	8.200000000000000000e+02	nan	nan	nan	nan	nan	nan
9.000000000000000000e+02	8.600000000000000000e+02	nan	nan	nan	nan	nan	nan
9.000000000000000000e+02	9.000000000000000000e+02	nan	nan	nan	nan	nan	nan
9.000000000000000000e+02	9.400000000000000000e+02	nan	nan	nan	nan	nan	nan
9.000000000000000000e+02	9.800000000000000000e+02	nan	nan	nan	nan	nan	nan
9.000000000000000000e+02	1.020000000000000000e+03	nan	nan	nan	nan	nan	nan
9.000000000000000000e+02	1.060000000000000000e+03	nan	nan	nan	nan	nan	nan
9.200000000000000000e+02	1.000000000000000000e+02	nan	nan	nan	nan	nan	nan
9.200000000000000000e+02	1.400000000000000000e+02	nan	nan	nan	nan	nan	nan
9.200000000000000000e+02	1.800000000000000000e+02	nan	nan	nan	nan	nan	nan
9.200000000000000000e+02	2.200000000000000000e+02	nan	nan	nan	nan	nan	nan
9.200000000000000000e+02	2.600000000000000000e+02	nan	2.000000000000000000e+00	nan	nan	nan	nan
9.200000000000000000e+02	3.000000000000000000e+02	nan	nan	nan	nan	nan	nan
9.200000000000000000e+02	3.400000000000000000e+02	nan	nan	nan	nan	nan	nan
9.200000000000000000e+02	3.800000000000000000e+02	nan	nan	nan	nan	nan	nan
9.200000000000000000e+02	4.200000000000000000e+02	1.000000000000000000e+00	nan	nan	nan	nan	nan
9.200000000000000000e+02	4.600000000000000000e+02	1.000000000000000000e+00	nan	nan	nan	nan	nan
9.200000000000000000e+02	5.000000000000000000e+02	1.000000000000000000e+00	2.000000000000000000e+00	3.000000000000000000e+00	4.000000000000000000e+00	5.000000000000000000e+00	nan
9.200000000000000000e+02	5.400000000000000000e+02	nan	nan	nan	4.000000000000000000e+00	5.000000000000000000e+00	6.000000000000000000e+00
9.200000000000000000e+02	5.800000000000000000e+02	nan	nan	3.000000000000000000e+00	nan	nan	nan
9.200000000000000000e+02	6.200000000000000000e+02	nan	nan	nan	nan	nan	6.000000000000000000e+00
9.200000000000000000e+02	6.600000000000000000e+02	nan	nan	nan	nan	nan	6.000000000000000000e+00
9.200000000000000000e+02	7.000000000000000000e+02	nan	nan	nan	nan	nan	nan
9.200000000000000000e+02	7.400000000000000000e+02	nan	nan	nan	nan	nan	nan
9.200000000000000000e+02	7.800000000000000000e+02	nan	nan	nan	nan	nan	nan
9.200000000000000000e+02	8.200000000000000000e+02	nan	nan	nan	nan	nan	nan
9.200000000000000000e+02	8.600000000000000000e+02	nan	nan	nan	nan	nan	nan
9.200000000000000000e+02	9.000000000000000000e+02	nan	nan	nan	nan	nan	nan
9.200000000000000000e+02	9.400000000000000000e+02	nan	nan	nan	nan	nan	nan
9.200000000000000000e+02	9.800000000000000000e+02	nan	nan	nan	nan	nan	nan
9.200000000000000000e+02	1.020000000000000000e+03	nan	nan	nan	nan	nan	nan
9.200000000000000000e+02	1.060000000000000000e+03	nan	nan	nan	nan	nan	nan
9.400000000000000000e+02	1.000000000000000000e+02	nan	nan	nan	nan	nan	nan
9.400000000000000000e+02	1.400000000000000000e+02	nan	nan	nan	nan	nan	nan
9.400000000000000000e+02	1.800000000000000000e+02	nan	nan	nan	nan	nan	nan
9.400000000000000000e+02	2.200000000000000000e+02	nan	nan	nan	nan	nan	nan
9.400000000000000000e+02	2.600000000000000000e+02	nan	nan	nan	nan	nan	nan
9.400000000000000000e+02	3.000000000000000000e+02	nan	nan	nan	nan	nan	nan
9.400000000000000000e+02	3.400000000000000000e+02	nan	nan	nan	nan	nan	nan
9.400000000000000000e+02	3.800000000000000000e+02	1.000000000000000000e+00	nan	nan	nan	nan	nan
9.400000000000000000e+02	4.200000000000000000e+02	1.000000000000000000e+00	nan	nan	nan	nan	nan
9.400000000000000000e+02	4.600000000000000000e+02	1.000000000000000000e+00	nan	nan	nan	nan	nan
9.400000000000000000e+02	5.000000000000000000e+02	nan	nan	3.000000000000000000e+00	nan	nan	nan
9.400000000000000000e+02	5.400000000000000000e+02	1.000000000000000000e+00	2.000000000000000000e+00	3.000000000000000000e+00	4.000000000000000000e+00	5.000000000000000000e+00	nan
9.400000000000000000e+02	5.800000000000000000e+02	nan	nan	nan	nan	5.000000000000000000e+00	nan
9.400000000000000000e+02	6.200000000000000000e+02	nan	nan	3.000000000000000000e+00	4.000000000000000000e+00	5.000000000000000000e+00	6.000000000000000000e+00
9.400000000000000000e+02	6.600000000000000000e+02	nan	nan	nan	4.000000000000000000e+00	5.000000000000000000e+00	nan
9.400000000000000000e+02	7.000000000000000000e+02	nan	nan	nan	nan	nan	nan
9.400000000000000000e+02	7.400000000000000000e+02	nan	nan	nan	nan	nan	nan
9.400000000000000000e+02	7.800000000000000000e+02	nan	nan	nan	nan	nan	nan
9.400000000000000000e+02	8.200000000000000000e+02	nan	nan	nan	nan	nan	nan
9.400000000000000000e+02	8.600000000000000000e+02	nan	nan	nan	nan	nan	nan
9.400000000000000000e+02	9.000000000000000000e+02	nan	nan	nan	nan	nan	nan
9.400000000000000000e+02	9.400000000000000000e+02	nan	nan	nan	nan	nan	nan
9.400000000000000000e+02	9.800000000000000000e+02	nan	nan	nan	nan	nan	nan
9.400000000000000000e+02	1.020000000000000000e+03	nan	nan	nan	nan	nan	nan
9.400000000000000000e+02	1.060000000000000000e+03	nan	nan	nan	nan	nan	nan
9.600000000000000000e+02	1.000000000000000000e+02	nan	nan	nan	nan	nan	nan
9.600000000000000000e+02	1.400000000000000000e+02	nan	nan	nan	nan	nan	nan
9.600000000000000000e+02	1.800000000000000000e+02	nan	nan	nan	nan	nan	nan
9.600000000000000000e+02	2.200000000000000000e+02	nan	nan	nan	nan	nan	nan
9.600000000000000000e+02	2.600000000000000000e+02	nan	nan	nan	nan	nan	nan
9.600000000000000000e+02	3.000000000000000000e+02	nan	2.000000000000000000e+00	nan	nan	nan	nan
9.600000000000000000e+02	3.400000000000000000e+02	nan	nan	nan	nan	nan	nan
9.600000000000000000e+02	3.800000000000000000e+02	nan	nan	nan	nan	nan	nan
9.600000000000000000e+02	4.200000000000000000e+02	1.000000000000000000e+00	nan	nan	nan	nan	nan
9.600000000000000000e+02	4.600000000000000000e+02	1.000000000000000000e+00	nan	nan	nan	nan	nan
9.600000000000000000e+02	5.000000000000000000e+02	1.000000000000000000e+00	nan	nan	nan	nan	nan
9.600000000000000000e+02	5.400000000000000000e+02	1.000000000000000000e+00	2.000000000000000000e+00	3.000000000000000000e+00	nan	5.000000000000000000e+00	nan
9.600000000000000000e+02	5.800000000000000000e+02	1.000000000000000000e+00	2.000000000000000000e+00	3.000000000000000000e+00	4.000000000000000000e+00	5.000000000000000000e+00	nan
9.600000000000000000e+02	6.200000000000000000e+02	nan	nan	nan	4.000000000000000000e+00	5.000000000000000000e+00	6.000000000000000000e+00
9.600000000000000000e+02	6.600000000000000000e+02	nan	nan	3.000000000000000000e+00	nan	5.000000000000000000e+00	nan
9.600000000000000000e+02	7.000000000000000000e+02	nan	nan	nan	nan	5.000000000000000000e+00	6.000000000000000000e+00
9.600000000000000000e+02	7.400000000000000000e+02	nan	nan	nan	nan	nan	6.000000000000000000e+00
9.600000000000000000e+02	7.800000000000000000e+02	nan	nan	nan	nan	nan	nan
9.600000000000000000e+02	8.200000000000000000e+02	nan	nan	nan	nan	nan	nan
9.600000000000000000e+02	8.600000000000000000e+02	nan	nan	nan	nan	nan	nan
9.600000000000000000e+02	9.000000000000000000e+02	nan	nan	nan	nan	nan	nan
9.600000000000000000e+02	9.400000000000000000e+02	nan	nan	nan	nan	nan	nan
9.600000000000000000e+02	9.800000000000000000e+02	nan	nan	nan	nan	nan	nan
9.600000000000000000e+02	1.020000000000000000e+03	nan	nan	nan	nan	nan	nan
9.600000000000000000e+02	1.060000000000000000e+03	nan	nan	nan	nan	nan	nan
9.800000000000000000e+02	1.000000000000000000e+02	nan	nan	nan	nan	nan	nan
9.800000000000000000e+02	1.400000000000000000e+02	nan	nan	nan	nan	nan	nan
9.800000000000000000e+02	1.800000000000000000e+02	nan	nan	nan	nan	nan	nan
9.800000000000000000e+02	2.200000000000000000e+02	nan	nan	nan	nan	nan	nan
9.800000000000000000e+02	2.600000000000000000e+02	nan	nan	nan	nan	nan	nan
9.800000000000000000e+02	3.000000000000000000e+02	nan	nan	nan	nan	nan	nan
9.800000000000000000e+02	3.400000000000000000e+02	nan	nan	nan	nan	nan	nan
9.800000000000000000e+02	3.800000000000000000e+02	nan	nan	nan	nan	nan	nan
9.800000000000000000e+02	4.200000000000000000e+02	1.000000000000000000e+00	nan	nan	nan	nan	nan
9.800000000000000000e+02	4.600000000000000000e+02	nan	nan	nan	nan	nan	nan
9.800000000000000000e+02	5.000000000000000000e+02	1.000000000000000000e+00	nan	nan	nan	nan	nan
9.800000000000000000e+02	5.400000000000000000e+02	1.000000000000000000e+00	nan	3.000000000000000000e+00	nan	nan	nan
9.800000000000000000e+02	5.800000000000000000e+02	nan	nan	3.000000000000000000e+00	4.000000000000000000e+00	nan	6.000000000000000000e+00
9.800000000000000000e+02	6.200000000000000000e+02	nan	nan	nan	4.000000000000000000e+00	5.000000000000000000e+00	6.000000000000000000e+00
9.800000000000000000e+02	6.600000000000000000e+02	nan	nan	nan	nan	5.000000000000000000e+00	nan
9.800000000000000000e+02	7.000000000000000000e+02	nan	nan	nan	4.000000000000000000e+00	5.000000000000000000e+00	6.000000000000000000e+00
9.800000000000000000e+02	7.400000000000000000e+02	nan	nan	nan	4.000000000000000000e+00	5.000000000000000000e+00	nan
9.800000000000000000e+02	7.800000000000000000e+02	nan	nan	nan	nan	nan	nan
9.800000000000000000e+02	8.200000000000000000e+02	nan	nan	nan	nan	nan	nan
9.800000000000000000e+02	8.600000000000000000e+02	nan	nan	nan	nan	nan	nan
9.800000000000000000e+02	9.000000000000000000e+02	nan	nan	nan	nan	nan	nan
9.800000000000000000e+02	9.400000000000000000e+02	nan	nan	nan	nan	nan	nan
9.800000000000000000e+02	9.800000000000000000e+02	nan	nan	nan	nan	nan	nan
9.800000000000000000e+02	1.020000000000000000e+03	nan	nan	nan	nan	nan	nan
9.800000000000000000e+02	1.060000000000000000e+03	nan	nan	nan	nan	nan	nan

## Sheet: Figure4h,g - Experimental Data
Column1	Column2	Column3
# Number of Repetitions (N)	Ms	Ku
5.000000000000000000e+00	9.401000000000000227e+02	6.622946448372600798e+02
6.000000000000000000e+00	9.502369999999999663e+02	6.864055826124299529e+02
7.000000000000000000e+00	9.588170000000000073e+02	6.705942797741199684e+02
9.000000000000000000e+00	1.002437000000000012e+03	7.364193051832399988e+02

## Sheet: Figure4h,g - Isolines KuKd
Column1	Column2	Column3
# Ms (kA/m)	Ku (kJ/m3) - Ku/Kd = 0.9	Ku (kJ/m3) - Ku/Kd = 1.3
5.000000000000000000e+02	1.413716694885000038e+02	2.042035225944999866e+02
5.010000000000000000e+02	1.419377216531319448e+02	2.050211534989683742e+02
5.020000000000000000e+02	1.425049047911197988e+02	2.058404180316175029e+02
5.030000000000000000e+02	1.430732189024635943e+02	2.066613161924473729e+02
5.040000000000000000e+02	1.436426639871632744e+02	2.074838479814580694e+02
5.050000000000000000e+02	1.442132400452188392e+02	2.083080133986494502e+02
5.060000000000000000e+02	1.447849470766303455e+02	2.091338124440216006e+02
5.070000000000000000e+02	1.453577850813977363e+02	2.099612451175744923e+02
5.080000000000000000e+02	1.459317540595210403e+02	2.107903114193081819e+02
5.090000000000000000e+02	1.465068540110002573e+02	2.116210113492225844e+02
5.100000000000000000e+02	1.470830849358354158e+02	2.124533449073178133e+02
5.110000000000000000e+02	1.476604468340264305e+02	2.132873120935937266e+02
5.120000000000000000e+02	1.482389397055733866e+02	2.141229129080504379e+02
5.130000000000000000e+02	1.488185635504762274e+02	2.149601473506878904e+02
5.140000000000000000e+02	1.493993183687349813e+02	2.157990154215060841e+02
5.150000000000000000e+02	1.499812041603496482e+02	2.166395171205050758e+02
5.160000000000000000e+02	1.505642209253202282e+02	2.174816524476847519e+02
5.170000000000000000e+02	1.511483686636466928e+02	2.183254214030452545e+02
5.180000000000000000e+02	1.517336473753290704e+02	2.191708239865864414e+02
5.190000000000000000e+02	1.523200570603673896e+02	2.200178601983084832e+02
5.200000000000000000e+02	1.529075977187615933e+02	2.208665300382112093e+02
5.210000000000000000e+02	1.534962693505117102e+02	2.217168335062947051e+02
5.220000000000000000e+02	1.540860719556177116e+02	2.225687706025589421e+02
5.230000000000000000e+02	1.546770055340796546e+02	2.234223413270039771e+02
5.240000000000000000e+02	1.552690700858974822e+02	2.242775456796297249e+02
5.250000000000000000e+02	1.558622656110712512e+02	2.251343836604362707e+02
5.260000000000000000e+02	1.564565921096009333e+02	2.259928552694235577e+02
5.270000000000000000e+02	1.570520495814864717e+02	2.268529605065915860e+02
5.280000000000000000e+02	1.576486380267279515e+02	2.277146993719403838e+02
5.290000000000000000e+02	1.582463574453253159e+02	2.285780718654699228e+02
5.300000000000000000e+02	1.588452078372786218e+02	2.294430779871802031e+02
5.310000000000000000e+02	1.594451892025877839e+02	2.303097177370712529e+02
5.320000000000000000e+02	1.600463015412528875e+02	2.311779911151430724e+02
5.330000000000000000e+02	1.606485448532739042e+02	2.320478981213956615e+02
5.340000000000000000e+02	1.612519191386508339e+02	2.329194387558289918e+02
5.350000000000000000e+02	1.618564243973836483e+02	2.337926130184430633e+02
5.360000000000000000e+02	1.624620606294724041e+02	2.346674209092379044e+02
5.370000000000000000e+02	1.630688278349170446e+02	2.355438624282135152e+02
5.380000000000000000e+02	1.636767260137175697e+02	2.364219375753698102e+02
5.390000000000000000e+02	1.642857551658740363e+02	2.373016463507069318e+02
5.400000000000000000e+02	1.648959152913863875e+02	2.381829887542248230e+02
5.410000000000000000e+02	1.655072063902546802e+02	2.390659647859233985e+02
5.420000000000000000e+02	1.661196284624788291e+02	2.399505744458027721e+02
5.430000000000000000e+02	1.667331815080589479e+02	2.408368177338629437e+02
5.440000000000000000e+02	1.673478655269949229e+02	2.417246946501037996e+02
5.450000000000000000e+02	1.679636805192868678e+02	2.426142051945254536e+02
5.460000000000000000e+02	1.685806264849346405e+02	2.435053493671278488e+02
5.470000000000000000e+02	1.691987034239383831e+02	2.443981271679110137e+02
5.480000000000000000e+02	1.698179113362980104e+02	2.452925385968748913e+02
5.490000000000000000e+02	1.704382502220135791e+02	2.461885836540195669e+02
5.500000000000000000e+02	1.710597200810850040e+02	2.470862623393449837e+02
5.510000000000000000e+02	1.716823209135123420e+02	2.479855746528511986e+02
5.520000000000000000e+02	1.723060527192956215e+02	2.488865205945380978e+02
5.530000000000000000e+02	1.729309154984348140e+02	2.497891001644057951e+02
5.540000000000000000e+02	1.735569092509298628e+02	2.506933133624542336e+02
5.550000000000000000e+02	1.741840339767808246e+02	2.515991601886834417e+02
5.560000000000000000e+02	1.748122896759877563e+02	2.525066406430934194e+02
5.570000000000000000e+02	1.754416763485505442e+02	2.534157547256841383e+02
5.580000000000000000e+02	1.760721939944692451e+02	2.543265024364555700e+02
5.590000000000000000e+02	1.767038426137438591e+02	2.552388837754077997e+02
5.600000000000000000e+02	1.773366222063743862e+02	2.561528987425407990e+02
5.610000000000000000e+02	1.779705327723608264e+02	2.570685473378545680e+02
5.620000000000000000e+02	1.786055743117031795e+02	2.579858295613490213e+02
5.630000000000000000e+02	1.792417468244014458e+02	2.589047454130242727e+02
5.640000000000000000e+02	1.798790503104555967e+02	2.598252948928802653e+02
5.650000000000000000e+02	1.805174847698656322e+02	2.607474780009170559e+02
5.660000000000000000e+02	1.811570502026316092e+02	2.616712947371345308e+02
5.670000000000000000e+02	1.817977466087534992e+02	2.625967451015328606e+02
5.680000000000000000e+02	1.824395739882313023e+02	2.635238290941118748e+02
5.690000000000000000e+02	1.830825323410650185e+02	2.644525467148716871e+02
5.700000000000000000e+02	1.837266216672545625e+02	2.653828979638121837e+02
5.710000000000000000e+02	1.843718419668001047e+02	2.663148828409334783e+02
5.720000000000000000e+02	1.850181932397015316e+02	2.672485013462355141e+02
5.730000000000000000e+02	1.856656754859588716e+02	2.681837534797183480e+02
5.740000000000000000e+02	1.863142887055721246e+02	2.691206392413819231e+02
5.750000000000000000e+02	1.869640328985412623e+02	2.700591586312262393e+02
5.760000000000000000e+02	1.876149080648662846e+02	2.709993116492513536e+02
5.770000000000000000e+02	1.882669142045472768e+02	2.719410982954572091e+02
5.780000000000000000e+02	1.889200513175841252e+02	2.728845185698437490e+02
5.790000000000000000e+02	1.895743194039769151e+02	2.738295724724110869e+02
5.800000000000000000e+02	1.902297184637256180e+02	2.747762600031592228e+02
5.810000000000000000e+02	1.908862484968301771e+02	2.757245811620880431e+02
5.820000000000000000e+02	1.915439095032907062e+02	2.766745359491976615e+02
5.830000000000000000e+02	1.922027014831071199e+02	2.776261243644880778e+02
5.840000000000000000e+02	1.928626244362794182e+02	2.785793464079591217e+02
5.850000000000000000e+02	1.935236783628076296e+02	2.795342020796110774e+02
5.860000000000000000e+02	1.941858632626918109e+02	2.804906913794437173e+02
5.870000000000000000e+02	1.948491791359318484e+02	2.814488143074570985e+02
5.880000000000000000e+02	1.955136259825277705e+02	2.824085708636512209e+02
5.890000000000000000e+02	1.961792038024796341e+02	2.833699610480260844e+02
5.900000000000000000e+02	1.968459125957874107e+02	2.843329848605818029e+02
5.910000000000000000e+02	1.975137523624510720e+02	2.852976423013182625e+02
5.920000000000000000e+02	1.981827231024706464e+02	2.862639333702354634e+02
5.930000000000000000e+02	1.988528248158461338e+02	2.872318580673333486e+02
5.940000000000000000e+02	1.995240575025775343e+02	2.882014163926119750e+02
5.950000000000000000e+02	2.001964211626648762e+02	2.891726083460714563e+02
5.960000000000000000e+02	2.008699157961080459e+02	2.901454339277116219e+02
5.970000000000000000e+02	2.015445414029071856e+02	2.911198931375325856e+02
5.980000000000000000e+02	2.022202979830622382e+02	2.920959859755342904e+02
5.990000000000000000e+02	2.028971855365731471e+02	2.930737124417167934e+02
6.000000000000000000e+02	2.035752040634399975e+02	2.940530725360799806e+02
6.010000000000000000e+02	2.042543535636627325e+02	2.950340662586239660e+02
6.020000000000000000e+02	2.049346340372414090e+02	2.960166936093486925e+02
6.030000000000000000e+02	2.056160454841759986e+02	2.970009545882542170e+02
6.040000000000000000e+02	2.062985879044664728e+02	2.979868491953404828e+02
6.050000000000000000e+02	2.069822612981128600e+02	2.989743774306074329e+02
6.060000000000000000e+02	2.076670656651151319e+02	2.999635392940551810e+02
6.070000000000000000e+02	2.083530010054733452e+02	3.009543347856837272e+02
6.080000000000000000e+02	2.090400673191874432e+02	3.019467639054929577e+02
6.090000000000000000e+02	2.097282646062574543e+02	3.029408266534830432e+02
6.100000000000000000e+02	2.104175928666834068e+02	3.039365230296538130e+02
6.110000000000000000e+02	2.111080521004652439e+02	3.049338530340053239e+02
6.120000000000000000e+02	2.117996423076029657e+02	3.059328166665376330e+02
6.130000000000000000e+02	2.124923634880966290e+02	3.069334139272506832e+02
6.140000000000000000e+02	2.131862156419461769e+02	3.079356448161444746e+02
6.150000000000000000e+02	2.138811987691516663e+02	3.089395093332191209e+02
6.160000000000000000e+02	2.145773128697130119e+02	3.099450074784743379e+02
6.170000000000000000e+02	2.152745579436302990e+02	3.109521392519104666e+02
6.180000000000000000e+02	2.159729339909034991e+02	3.119609046535272796e+02
6.190000000000000000e+02	2.166724410115325838e+02	3.129713036833248907e+02
6.200000000000000000e+02	2.173730790055175817e+02	3.139833363413031861e+02
6.210000000000000000e+02	2.180748479728584925e+02	3.149970026274622796e+02
6.220000000000000000e+02	2.187777479135553449e+02	3.160123025418021712e+02
6.230000000000000000e+02	2.194817788276080819e+02	3.170292360843228039e+02
6.240000000000000000e+02	2.201869407150166751e+02	3.180478032550241210e+02
6.250000000000000000e+02	2.208932335757812666e+02	3.190680040539062361e+02
6.260000000000000000e+02	2.216006574099017143e+02	3.200898384809691493e+02
6.270000000000000000e+02	2.223092122173780467e+02	3.211133065362127468e+02
6.280000000000000000e+02	2.230188979982103206e+02	3.221384082196371423e+02
6.290000000000000000e+02	2.237297147523985359e+02	3.231651435312422791e+02
6.300000000000000000e+02	2.244416624799425790e+02	3.241935124710282139e+02
6.310000000000000000e+02	2.251547411808425920e+02	3.252235150389948330e+02
6.320000000000000000e+02	2.258689508550984897e+02	3.262551512351422502e+02
6.330000000000000000e+02	2.265842915027103288e+02	3.272884210594704655e+02
6.340000000000000000e+02	2.273007631236780242e+02	3.283233245119793651e+02
6.350000000000000000e+02	2.280183657180016610e+02	3.293598615926690627e+02
6.360000000000000000e+02	2.287370992856811824e+02	3.303980323015395015e+02
6.370000000000000000e+02	2.294569638267166169e+02	3.314378366385906816e+02
6.380000000000000000e+02	2.301779593411079929e+02	3.324792746038226028e+02
6.390000000000000000e+02	2.309000858288552251e+02	3.335223461972353221e+02
6.400000000000000000e+02	2.316233432899583988e+02	3.345670514188287825e+02
6.410000000000000000e+02	2.323477317244174571e+02	3.356133902686029842e+02
6.420000000000000000e+02	2.330732511322324285e+02	3.366613627465579839e+02
6.430000000000000000e+02	2.337999015134033414e+02	3.377109688526937248e+02
6.440000000000000000e+02	2.345276828679301673e+02	3.387622085870102069e+02
6.450000000000000000e+02	2.352565951958128494e+02	3.398150819495074870e+02
6.460000000000000000e+02	2.359866384970514446e+02	3.408695889401854515e+02
6.470000000000000000e+02	2.367178127716459812e+02	3.419257295590442141e+02
6.480000000000000000e+02	2.374501180195964594e+02	3.429835038060837746e+02
6.490000000000000000e+02	2.381835542409027369e+02	3.440429116813040196e+02
6.500000000000000000e+02	2.389181214355650411e+02	3.451039531847050625e+02
6.510000000000000000e+02	2.396538196035831447e+02	3.461666283162867899e+02
6.520000000000000000e+02	2.403906487449572467e+02	3.472309370760493152e+02
6.530000000000000000e+02	2.411286088596871764e+02	3.482968794639926386e+02
6.540000000000000000e+02	2.418676999477730476e+02	3.493644554801165896e+02
6.550000000000000000e+02	2.426079220092148603e+02	3.504336651244215091e+02
6.560000000000000000e+02	2.433492750440125292e+02	3.515045083969069992e+02
6.570000000000000000e+02	2.440917590521661680e+02	3.525769852975733443e+02
6.580000000000000000e+02	2.448353740336756630e+02	3.536510958264204305e+02
6.590000000000000000e+02	2.455801199885410426e+02	3.547268399834481443e+02
6.600000000000000000e+02	2.463259969167624206e+02	3.558042177686567697e+02
6.610000000000000000e+02	2.470730048183396264e+02	3.568832291820461364e+02
6.620000000000000000e+02	2.478211436932727736e+02	3.579638742236162443e+02
6.630000000000000000e+02	2.485704135415618339e+02	3.590461528933670934e+02
6.640000000000000000e+02	2.493208143632067788e+02	3.601300651912986837e+02
6.650000000000000000e+02	2.500723461582076652e+02	3.612156111174110720e+02
6.660000000000000000e+02	2.508250089265644363e+02	3.623027906717041446e+02
6.670000000000000000e+02	2.515788026682770919e+02	3.633916038541780722e+02
6.680000000000000000e+02	2.523337273833456607e+02	3.644820506648326273e+02
6.690000000000000000e+02	2.530897830717702277e+02	3.655741311036680941e+02
6.700000000000000000e+02	2.538469697335505941e+02	3.666678451706842452e+02
6.710000000000000000e+02	2.546052873686869020e+02	3.677631928658810807e+02
6.720000000000000000e+02	2.553647359771791230e+02	3.688601741892587143e+02
6.730000000000000000e+02	2.561253155590272854e+02	3.699587891408172027e+02
6.740000000000000000e+02	2.568870261142312756e+02	3.710590377205563186e+02
6.750000000000000000e+02	2.576498676427912642e+02	3.721609199284762894e+02
6.760000000000000000e+02	2.584138401447070805e+02	3.732644357645768878e+02
6.770000000000000000e+02	2.591789436199788383e+02	3.743695852288583410e+02
6.780000000000000000e+02	2.599451780686065945e+02	3.754763683213205923e+02
6.790000000000000000e+02	2.607125434905901216e+02	3.765847850419635279e+02
6.800000000000000000e+02	2.614810398859295901e+02	3.776948353907872047e+02
6.810000000000000000e+02	2.622506672546250002e+02	3.788065193677916795e+02
6.820000000000000000e+02	2.630214255966762948e+02	3.799198369729768956e+02
6.830000000000000000e+02	2.637933149120835310e+02	3.810347882063428528e+02
6.840000000000000000e+02	2.645663352008465949e+02	3.821513730678895513e+02
6.850000000000000000e+02	2.653404864629656004e+02	3.832695915576169909e+02
6.860000000000000000e+02	2.661157686984406041e+02	3.843894436755252855e+02
6.870000000000000000e+02	2.668921819072713788e+02	3.855109294216142644e+02
6.880000000000000000e+02	2.676697260894581518e+02	3.866340487958840413e+02
6.890000000000000000e+02	2.684484012450008095e+02	3.877588017983345026e+02
6.900000000000000000e+02	2.692282073738993518e+02	3.888851884289657619e+02
6.910000000000000000e+02	2.700091444761538355e+02	3.900132086877778193e+02
6.920000000000000000e+02	2.707912125517642039e+02	3.911428625747705610e+02
6.930000000000000000e+02	2.715744116007305138e+02	3.922741500899441007e+02
6.940000000000000000e+02	2.723587416230527651e+02	3.934070712332983817e+02
6.950000000000000000e+02	2.731442026187308443e+02	3.945416260048334607e+02
6.960000000000000000e+02	2.739307945877648649e+02	3.956778144045492809e+02
6.970000000000000000e+02	2.747185175301547702e+02	3.968156364324457854e+02
6.980000000000000000e+02	2.755073714459006169e+02	3.979550920885230880e+02
6.990000000000000000e+02	2.762973563350023483e+02	3.990961813727811887e+02
7.000000000000000000e+02	2.770884721974600211e+02	4.002389042852200305e+02
7.010000000000000000e+02	2.778807190332735786e+02	4.013832608258396135e+02
7.020000000000000000e+02	2.786740968424430775e+02	4.025292509946399377e+02
7.030000000000000000e+02	2.794686056249683475e+02	4.036768747916210032e+02
7.040000000000000000e+02	2.802642453808496157e+02	4.048261322167828666e+02
7.050000000000000000e+02	2.810610161100868822e+02	4.059770232701254713e+02
7.060000000000000000e+02	2.818589178126799766e+02	4.071295479516488172e+02
7.070000000000000000e+02	2.826579504886289556e+02	4.082837062613529611e+02
7.080000000000000000e+02	2.834581141379338192e+02	4.094394981992377325e+02
7.090000000000000000e+02	2.842594087605946811e+02	4.105969237653034156e+02
7.100000000000000000e+02	2.850618343566114277e+02	4.117559829595498400e+02
7.110000000000000000e+02	2.858653909259840589e+02	4.129166757819769487e+02
7.120000000000000000e+02	2.866700784687125747e+02	4.140790022325847985e+02
7.130000000000000000e+02	2.874758969847970320e+02	4.152429623113734465e+02
7.140000000000000000e+02	2.882828464742373740e+02	4.164085560183428925e+02
7.150000000000000000e+02	2.890909269370336574e+02	4.175757833534930796e+02
7.160000000000000000e+02	2.899001383731858255e+02	4.187446443168239512e+02
7.170000000000000000e+02	2.907104807826938782e+02	4.199151389083356776e+02
7.180000000000000000e+02	2.915219541655579292e+02	4.210872671280280883e+02
7.190000000000000000e+02	2.923345585217778080e+02	4.222610289759012403e+02
7.200000000000000000e+02	2.931482938513535714e+02	4.234364244519551903e+02
7.210000000000000000e+02	2.939631601542852763e+02	4.246134535561898247e+02
7.220000000000000000e+02	2.947791574305729227e+02	4.257921162886053139e+02
7.230000000000000000e+02	2.955962856802165106e+02	4.269724126492016012e+02
7.240000000000000000e+02	2.964145449032159263e+02	4.281543426379785160e+02
7.250000000000000000e+02	2.972339350995712266e+02	4.293379062549362288e+02
7.260000000000000000e+02	2.980544562692825252e+02	4.305231035000747397e+02
7.270000000000000000e+02	2.988761084123496516e+02	4.317099343733939349e+02
7.280000000000000000e+02	2.996988915287727195e+02	4.328983988748939282e+02
7.290000000000000000e+02	3.005228056185517289e+02	4.340884970045747195e+02
7.300000000000000000e+02	3.013478506816866229e+02	4.352802287624362521e+02
7.310000000000000000e+02	3.021740267181774016e+02	4.364735941484784689e+02
7.320000000000000000e+02	3.030013337280241217e+02	4.376685931627015407e+02
7.330000000000000000e+02	3.038297717112267264e+02	4.388652258051052399e+02
7.340000000000000000e+02	3.046593406677852158e+02	4.400634920756897372e+02
7.350000000000000000e+02	3.054900405976996467e+02	4.412633919744550326e+02
7.360000000000000000e+02	3.063218715009699622e+02	4.424649255014010691e+02
7.370000000000000000e+02	3.071548333775962192e+02	4.436680926565279037e+02
7.380000000000000000e+02	3.079889262275783608e+02	4.448728934398354227e+02
7.390000000000000000e+02	3.088241500509165007e+02	4.460793278513237965e+02
7.400000000000000000e+02	3.096605048476103548e+02	4.472873958909927978e+02
7.410000000000000000e+02	3.104979906176602071e+02	4.484970975588425972e+02
7.420000000000000000e+02	3.113366073610660578e+02	4.497084328548731946e+02
7.430000000000000000e+02	3.121763550778277363e+02	4.509214017790845332e+02
7.440000000000000000e+02	3.130172337679452994e+02	4.521360043314766131e+02
7.450000000000000000e+02	3.138592434314188608e+02	4.533522405120494909e+02
7.460000000000000000e+02	3.147023840682482501e+02	4.545701103208029963e+02
7.470000000000000000e+02	3.155466556784335239e+02	4.557896137577374134e+02
7.480000000000000000e+02	3.163920582619748529e+02	4.570107508228525717e+02
7.490000000000000000e+02	3.172385918188719529e+02	4.582335215161483575e+02
7.500000000000000000e+02	3.180862563491249944e+02	4.594579258376249982e+02
7.510000000000000000e+02	3.189350518527339773e+02	4.606839637872823801e+02
7.520000000000000000e+02	3.197849783296988448e+02	4.619116353651205600e+02
7.530000000000000000e+02	3.206360357800195970e+02	4.631409405711394243e+02
7.540000000000000000e+02	3.214882242036962339e+02	4.643718794053390297e+02
7.550000000000000000e+02	3.223415436007288690e+02	4.656044518677194333e+02
7.560000000000000000e+02	3.231959939711173888e+02	4.668386579582806348e+02
7.570000000000000000e+02	3.240515753148617932e+02	4.680744976770225207e+02
7.580000000000000000e+02	3.249082876319620254e+02	4.693119710239452047e+02
7.590000000000000000e+02	3.257661309224182560e+02	4.705510779990486299e+02
7.600000000000000000e+02	3.266251051862303711e+02	4.717918186023327962e+02
7.610000000000000000e+02	3.274852104233984278e+02	4.730341928337977038e+02
7.620000000000000000e+02	3.283464466339223691e+02	4.742782006934434094e+02
7.630000000000000000e+02	3.292088138178022518e+02	4.755238421812699130e+02
7.640000000000000000e+02	3.300723119750379624e+02	4.767711172972771010e+02
7.650000000000000000e+02	3.309369411056296713e+02	4.780200260414650870e+02
7.660000000000000000e+02	3.318027012095772079e+02	4.792705684138338142e+02
7.670000000000000000e+02	3.326695922868807429e+02	4.805227444143832827e+02
7.680000000000000000e+02	3.335376143375401057e+02	4.817765540431134923e+02
7.690000000000000000e+02	3.344067673615553531e+02	4.830319973000244431e+02
7.700000000000000000e+02	3.352770513589265988e+02	4.842890741851162488e+02
7.710000000000000000e+02	3.361484663296536723e+02	4.855477846983887389e+02
7.720000000000000000e+02	3.370210122737366873e+02	4.868081288398419133e+02
7.730000000000000000e+02	3.378946891911757007e+02	4.880701066094759994e+02
7.740000000000000000e+02	3.387694970819704849e+02	4.893337180072907699e+02
7.750000000000000000e+02	3.396454359461212107e+02	4.905989630332862816e+02
7.760000000000000000e+02	3.405225057836279348e+02	4.918658416874625345e+02
7.770000000000000000e+02	3.414007065944904298e+02	4.931343539698195855e+02
7.780000000000000000e+02	3.422800383787089231e+02	4.944044998803573776e+02
7.790000000000000000e+02	3.431605011362833579e+02	4.956762794190759678e+02
7.800000000000000000e+02	3.440420948672135637e+02	4.969496925859751855e+02
7.810000000000000000e+02	3.449248195714997678e+02	4.982247393810552580e+02
7.820000000000000000e+02	3.458086752491418565e+02	4.995014198043160718e+02
7.830000000000000000e+02	3.466936619001398867e+02	5.007797338557576268e+02
7.840000000000000000e+02	3.475797795244938584e+02	5.020596815353799798e+02
7.850000000000000000e+02	3.484670281222036579e+02	5.033412628431830740e+02
7.860000000000000000e+02	3.493554076932693988e+02	5.046244777791669094e+02
7.870000000000000000e+02	3.502449182376909675e+02	5.059093263433314291e+02
7.880000000000000000e+02	3.511355597554685914e+02	5.071958085356768038e+02
7.890000000000000000e+02	3.520273322466020431e+02	5.084839243562029765e+02
7.900000000000000000e+02	3.529202357110914363e+02	5.097736738049098335e+02
7.910000000000000000e+02	3.538142701489367141e+02	5.110650568817974317e+02
7.920000000000000000e+02	3.547094355601378766e+02	5.123580735868657712e+02
7.930000000000000000e+02	3.556057319446949236e+02	5.136527239201149087e+02
7.940000000000000000e+02	3.565031593026079690e+02	5.149490078815448442e+02
7.950000000000000000e+02	3.574017176338768422e+02	5.162469254711554640e+02
7.960000000000000000e+02	3.583014069385016569e+02	5.175464766889468819e+02
7.970000000000000000e+02	3.592022272164824130e+02	5.188476615349189842e+02
7.980000000000000000e+02	3.601041784678190538e+02	5.201504800090719982e+02
7.990000000000000000e+02	3.610072606925115224e+02	5.214549321114055829e+02
8.000000000000000000e+02	3.619114738905599893e+02	5.227610178419200793e+02
8.010000000000000000e+02	3.628168180619642840e+02	5.240687372006151463e+02
8.020000000000000000e+02	3.637232932067246338e+02	5.253780901874911251e+02
8.030000000000000000e+02	3.646308993248408115e+02	5.266890768025477882e+02
8.040000000000000000e+02	3.655396364163128169e+02	5.280016970457852494e+02
8.050000000000000000e+02	3.664495044811408775e+02	5.293159509172035087e+02
8.060000000000000000e+02	3.673605035193247090e+02	5.306318384168023385e+02
8.070000000000000000e+02	3.682726335308645389e+02	5.319493595445820802e+02
8.080000000000000000e+02	3.691858945157602534e+02	5.332685143005426198e+02
8.090000000000000000e+02	3.701002864740118525e+02	5.345893026846838438e+02
8.100000000000000000e+02	3.710158094056193931e+02	5.359117246970058659e+02
8.110000000000000000e+02	3.719324633105828184e+02	5.372357803375085723e+02
8.120000000000000000e+02	3.728502481889021851e+02	5.385614696061920768e+02
8.130000000000000000e+02	3.737691640405774365e+02	5.398887925030562656e+02
8.140000000000000000e+02	3.746892108656085725e+02	5.412177490281013661e+02
8.150000000000000000e+02	3.756103886639956499e+02	5.425483391813270373e+02
8.160000000000000000e+02	3.765326974357386689e+02	5.438805629627336202e+02
8.170000000000000000e+02	3.774561371808375156e+02	5.452144203723207738e+02
8.180000000000000000e+02	3.783807078992923039e+02	5.465499114100888391e+02
8.190000000000000000e+02	3.793064095911029767e+02	5.478870360760377025e+02
8.200000000000000000e+02	3.802332422562695911e+02	5.492257943701672502e+02
8.210000000000000000e+02	3.811612058947920900e+02	5.505661862924775960e+02
8.220000000000000000e+02	3.820903005066705873e+02	5.519082118429686261e+02
8.230000000000000000e+02	3.830205260919048555e+02	5.532518710216403406e+02
8.240000000000000000e+02	3.839518826504951221e+02	5.545971638284929668e+02
8.250000000000000000e+02	3.848843701824412733e+02	5.559440902635261637e+02
8.260000000000000000e+02	3.858179886877432523e+02	5.572926503267403859e+02
8.270000000000000000e+02	3.867527381664012864e+02	5.586428440181351789e+02
8.280000000000000000e+02	3.876886186184151484e+02	5.599946713377106562e+02
8.290000000000000000e+02	3.886256300437848950e+02	5.613481322854671589e+02
8.300000000000000000e+02	3.895637724425105830e+02	5.627032268614042323e+02
8.310000000000000000e+02	3.905030458145922125e+02	5.640599550655221037e+02
8.320000000000000000e+02	3.914434501600297267e+02	5.654183168978206595e+02
8.330000000000000000e+02	3.923849854788230687e+02	5.667783123583000133e+02
8.340000000000000000e+02	3.933276517709724089e+02	5.681399414469601652e+02
8.350000000000000000e+02	3.942714490364776907e+02	5.695032041638010014e+02
8.360000000000000000e+02	3.952163772753387434e+02	5.708681005088227494e+02
8.370000000000000000e+02	3.961624364875557944e+02	5.722346304820250680e+02
8.380000000000000000e+02	3.971096266731287301e+02	5.736027940834081846e+02
8.390000000000000000e+02	3.980579478320576641e+02	5.749725913129720993e+02
8.400000000000000000e+02	3.990073999643424258e+02	5.763440221707168121e+02
8.410000000000000000e+02	3.999579830699830723e+02	5.777170866566423229e+02
8.420000000000000000e+02	4.009096971489796601e+02	5.790917847707484043e+02
8.430000000000000000e+02	4.018625422013321327e+02	5.804681165130352838e+02
8.440000000000000000e+02	4.028165182270405467e+02	5.818460818835030750e+02
8.450000000000000000e+02	4.037716252261047885e+02	5.832256808821514369e+02
8.460000000000000000e+02	4.047278631985250286e+02	5.846069135089807105e+02
8.470000000000000000e+02	4.056852321443012102e+02	5.859897797639906685e+02
8.480000000000000000e+02	4.066437320634332195e+02	5.873742796471814245e+02
8.490000000000000000e+02	4.076033629559211704e+02	5.887604131585528648e+02
8.500000000000000000e+02	4.085641248217650059e+02	5.901481802981049896e+02
8.510000000000000000e+02	4.095260176609647829e+02	5.915375810658380260e+02
8.520000000000000000e+02	4.104890414735203876e+02	5.929286154617517468e+02
8.530000000000000000e+02	4.114531962594319907e+02	5.943212834858462656e+02
8.540000000000000000e+02	4.124184820186994784e+02	5.957155851381214688e+02
8.550000000000000000e+02	4.133848987513229076e+02	5.971115204185774701e+02
8.560000000000000000e+02	4.143524464573021646e+02	5.985090893272142694e+02
8.570000000000000000e+02	4.153211251366373631e+02	5.999082918640317530e+02
8.580000000000000000e+02	4.162909347893284462e+02	6.013091280290299210e+02
8.590000000000000000e+02	4.172618754153754708e+02	6.027115978222090007e+02
8.600000000000000000e+02	4.182339470147783800e+02	6.041157012435687648e+02
8.610000000000000000e+02	4.192071495875372307e+02	6.055214382931093269e+02
8.620000000000000000e+02	4.201814831336519660e+02	6.069288089708306870e+02
8.630000000000000000e+02	4.211569476531225860e+02	6.083378132767327315e+02
8.640000000000000000e+02	4.221335431459492042e+02	6.097484512108154604e+02
8.650000000000000000e+02	4.231112696121316503e+02	6.111607227730791010e+02
8.660000000000000000e+02	4.240901270516700379e+02	6.125746279635234259e+02
8.670000000000000000e+02	4.250701154645643101e+02	6.139901667821484352e+02
8.680000000000000000e+02	4.260512348508144669e+02	6.154073392289542426e+02
8.690000000000000000e+02	4.270334852104205652e+02	6.168261453039408480e+02
8.700000000000000000e+02	4.280168665433826050e+02	6.182465850071081377e+02
8.710000000000000000e+02	4.290013788497005294e+02	6.196686583384563392e+02
8.720000000000000000e+02	4.299870221293743384e+02	6.210923652979851113e+02
8.730000000000000000e+02	4.309737963824040321e+02	6.225177058856946815e+02
8.740000000000000000e+02	4.319617016087896673e+02	6.239446801015851634e+02
8.750000000000000000e+02	4.329507378085313007e+02	6.253732879456562159e+02
8.760000000000000000e+02	4.339409049816287052e+02	6.268035294179080665e+02
8.770000000000000000e+02	4.349322031280820511e+02	6.282354045183407152e+02
8.780000000000000000e+02	4.359246322478913385e+02	6.296689132469542756e+02
8.790000000000000000e+02	4.369181923410565105e+02	6.311040556037482929e+02
8.800000000000000000e+02	4.379128834075775671e+02	6.325408315887232220e+02
8.810000000000000000e+02	4.389087054474546221e+02	6.339792412018788355e+02
8.820000000000000000e+02	4.399056584606875049e+02	6.354192844432152469e+02
8.830000000000000000e+02	4.409037424472763291e+02	6.368609613127324565e+02
8.840000000000000000e+02	4.419029574072210380e+02	6.383042718104304640e+02
8.850000000000000000e+02	4.429033033405216315e+02	6.397492159363090423e+02
8.860000000000000000e+02	4.439047802471781665e+02	6.411957936903685322e+02
8.870000000000000000e+02	4.449073881271905861e+02	6.426440050726087065e+02
8.880000000000000000e+02	4.459111269805590041e+02	6.440938500830295652e+02
8.890000000000000000e+02	4.469159968072831930e+02	6.455453287216313356e+02
8.900000000000000000e+02	4.479219976073633802e+02	6.469984409884137904e+02
8.910000000000000000e+02	4.489291293807994521e+02	6.484531868833770432e+02
8.920000000000000000e+02	4.499373921275914086e+02	6.499095664065209803e+02
8.930000000000000000e+02	4.509467858477393634e+02	6.513675795578457155e+02
8.940000000000000000e+02	4.519573105412431460e+02	6.528272263373512487e+02
8.950000000000000000e+02	4.529689662081028132e+02	6.542885067450373526e+02
8.960000000000000000e+02	4.539817528483184219e+02	6.557514207809044819e+02
8.970000000000000000e+02	4.549956704618899721e+02	6.572159684449521819e+02
8.980000000000000000e+02	4.560107190488174069e+02	6.586821497371806799e+02
8.990000000000000000e+02	4.570268986091007264e+02	6.601499646575899760e+02
9.000000000000000000e+02	4.580442091427399873e+02	6.616194132061799564e+02
9.010000000000000000e+02	4.590626506497351329e+02	6.630904953829507349e+02
9.020000000000000000e+02	4.600822231300862200e+02	6.645632111879023114e+02
9.030000000000000000e+02	4.611029265837931916e+02	6.660375606210345723e+02
9.040000000000000000e+02	4.621247610108560480e+02	6.675135436823476311e+02
9.050000000000000000e+02	4.631477264112749026e+02	6.689911603718414881e+02
9.060000000000000000e+02	4.641718227850495850e+02	6.704704106895160294e+02
9.070000000000000000e+02	4.651970501321800953e+02	6.719512946353713687e+02
9.080000000000000000e+02	4.662234084526666607e+02	6.734338122094075061e+02
9.090000000000000000e+02	4.672508977465090538e+02	6.749179634116242141e+02
9.100000000000000000e+02	4.682795180137073885e+02	6.764037482420218339e+02
9.110000000000000000e+02	4.693092692542615509e+02	6.778911667006000243e+02
9.120000000000000000e+02	4.703401514681718254e+02	6.793802187873592402e+02
9.130000000000000000e+02	4.713721646554378140e+02	6.808709045022990267e+02
9.140000000000000000e+02	4.724053088160598008e+02	6.823632238454197250e+02
9.150000000000000000e+02	4.734395839500376155e+02	6.838571768167209939e+02
9.160000000000000000e+02	4.744749900573714285e+02	6.853527634162031745e+02
9.170000000000000000e+02	4.755115271380611262e+02	6.868499836438660395e+02
9.180000000000000000e+02	4.765491951921067084e+02	6.883488374997097026e+02
9.190000000000000000e+02	4.775879942195082322e+02	6.898493249837340500e+02
9.200000000000000000e+02	4.786279242202655837e+02	6.913514460959391954e+02
9.210000000000000000e+02	4.796689851943788767e+02	6.928552008363250252e+02
9.220000000000000000e+02	4.807111771418481680e+02	6.943605892048918804e+02
9.230000000000000000e+02	4.817545000626732303e+02	6.958676112016391926e+02
9.240000000000000000e+02	4.827989539568543478e+02	6.973762668265674165e+02
9.250000000000000000e+02	4.838445388243912930e+02	6.988865560796763248e+02
9.260000000000000000e+02	4.848912546652840660e+02	7.003984789609659174e+02
9.270000000000000000e+02	4.859391014795328374e+02	7.019120354704363081e+02
9.280000000000000000e+02	4.869880792671375502e+02	7.034272256080876105e+02
9.290000000000000000e+02	4.880381880280981477e+02	7.049440493739194835e+02
9.300000000000000000e+02	4.890894277624145730e+02	7.064625067679322683e+02
9.310000000000000000e+02	4.901417984700869397e+02	7.079825977901256238e+02
9.320000000000000000e+02	4.911953001511153047e+02	7.095043224404998909e+02
9.330000000000000000e+02	4.922499328054995544e+02	7.110276807190549562e+02
9.340000000000000000e+02	4.933056964332395751e+02	7.125526726257904784e+02
9.350000000000000000e+02	4.943625910343355940e+02	7.140792981607070260e+02
9.360000000000000000e+02	4.954206166087876113e+02	7.156075573238043717e+02
9.370000000000000000e+02	4.964797731565953995e+02	7.171374501150822880e+02
9.380000000000000000e+02	4.975400606777591292e+02	7.186689765345410024e+02
9.390000000000000000e+02	4.986014791722788004e+02	7.202021365821805148e+02
9.400000000000000000e+02	4.996640286401544131e+02	7.217369302580008252e+02
9.410000000000000000e+02	5.007277090813859104e+02	7.232733575620019337e+02
9.420000000000000000e+02	5.017925204959732355e+02	7.248114184941836129e+02
9.430000000000000000e+02	5.028584628839165021e+02	7.263511130545460901e+02
9.440000000000000000e+02	5.039255362452157101e+02	7.278924412430893653e+02
9.450000000000000000e+02	5.049937405798708028e+02	7.294354030598134386e+02
9.460000000000000000e+02	5.060630758878818938e+02	7.309799985047183100e+02
9.470000000000000000e+02	5.071335421692488126e+02	7.325262275778038656e+02
9.480000000000000000e+02	5.082051394239716160e+02	7.340740902790701057e+02
9.490000000000000000e+02	5.092778676520503609e+02	7.356235866085172574e+02
9.500000000000000000e+02	5.103517268534849336e+02	7.371747165661449799e+02
9.510000000000000000e+02	5.114267170282755046e+02	7.387274801519535004e+02
9.520000000000000000e+02	5.125028381764220740e+02	7.402818773659429326e+02
9.530000000000000000e+02	5.135800902979244711e+02	7.418379082081130491e+02
9.540000000000000000e+02	5.146584733927826392e+02	7.433955726784638500e+02
9.550000000000000000e+02	5.157379874609968056e+02	7.449548707769954490e+02
9.560000000000000000e+02	5.168186325025669703e+02	7.465158025037078460e+02
9.570000000000000000e+02	5.179004085174929060e+02	7.480783678586009273e+02
9.580000000000000000e+02	5.189833155057748399e+02	7.496425668416748067e+02
9.590000000000000000e+02	5.200673534674126586e+02	7.512083994529293705e+02
9.600000000000000000e+02	5.211525224024064755e+02	7.527758656923648459e+02
9.610000000000000000e+02	5.222388223107559497e+02	7.543449655599808921e+02
9.620000000000000000e+02	5.233262531924615359e+02	7.559156990557778499e+02
9.630000000000000000e+02	5.244148150475230068e+02	7.574880661797554922e+02
9.640000000000000000e+02	5.255045078759404760e+02	7.590620669319138187e+02
9.650000000000000000e+02	5.265953316777137161e+02	7.606377013122531707e+02
9.660000000000000000e+02	5.276872864528427272e+02	7.622149693207729797e+02
9.670000000000000000e+02	5.287803722013279639e+02	7.637938709574737004e+02
9.680000000000000000e+02	5.298745889231688579e+02	7.653744062223551055e+02
9.690000000000000000e+02	5.309699366183658640e+02	7.669565751154173086e+02
9.700000000000000000e+02	5.320664152869185273e+02	7.685403776366601960e+02
9.710000000000000000e+02	5.331640249288273026e+02	7.701258137860839952e+02
9.720000000000000000e+02	5.342627655440919625e+02	7.717128835636882513e+02
9.730000000000000000e+02	5.353626371327123934e+02	7.733015869694735329e+02
9.740000000000000000e+02	5.364636396946888226e+02	7.748919240034394988e+02
9.750000000000000000e+02	5.375657732300212501e+02	7.764838946655862628e+02
9.760000000000000000e+02	5.386690377387094486e+02	7.780774989559137111e+02
9.770000000000000000e+02	5.397734332207536454e+02	7.796727368744219575e+02
9.780000000000000000e+02	5.408789596761537268e+02	7.812696084211108882e+02
9.790000000000000000e+02	5.419856171049096929e+02	7.828681135959807307e+02
9.800000000000000000e+02	5.430934055070215436e+02	7.844682523990312575e+02
9.810000000000000000e+02	5.442023248824893926e+02	7.860700248302625823e+02
9.820000000000000000e+02	5.453123752313130126e+02	7.876734308896744778e+02
9.830000000000000000e+02	5.464235565534926309e+02	7.892784705772672851e+02
9.840000000000000000e+02	5.475358688490282475e+02	7.908851438930407767e+02
9.850000000000000000e+02	5.486493121179196351e+02	7.924934508369951800e+02
9.860000000000000000e+02	5.497638863601669073e+02	7.941033914091300403e+02
9.870000000000000000e+02	5.508795915757701778e+02	7.957149656094458123e+02
9.880000000000000000e+02	5.519964277647293329e+02	7.973281734379424961e+02
9.890000000000000000e+02	5.531143949270443727e+02	7.989430148946197505e+02
9.900000000000000000e+02	5.542334930627154108e+02	8.005594899794776893e+02
9.910000000000000000e+02	5.553537221717422199e+02	8.021775986925165398e+02
9.920000000000000000e+02	5.564750822541250272e+02	8.037973410337361884e+02
9.930000000000000000e+02	5.575975733098638329e+02	8.054187170031365213e+02
9.940000000000000000e+02	5.587211953389582959e+02	8.070417266007176522e+02
9.950000000000000000e+02	5.598459483414088709e+02	8.086663698264794675e+02
9.960000000000000000e+02	5.609718323172153305e+02	8.102926466804221945e+02
9.970000000000000000e+02	5.620988472663775610e+02	8.119205571625453786e+02
9.980000000000000000e+02	5.632269931888957899e+02	8.135501012728494743e+02
9.990000000000000000e+02	5.643562700847699034e+02	8.151812790113344818e+02
