# Supplementary material for: Dipolar skyrmions and antiskyrmions of arbitrary topological charge at room temperature
Source: Nat Phys. 2024 Jan 25;20(4):615–22. doi: 10.1038/s41567-023-02358-z (PMC11021192; doi:10.1038/s41567-023-02358-z)
Supplement: Supplementary file 20 — Statistical source data. [file 41567_2023_2358_MOESM20_ESM.xlsx]

## Sheet: Figure 5 e
Column1	Column2	Column3			Column1	Column2	Column3		Column1	Column2	Column3		Column1	Column2	Column3
# x (nm)	y (nm)	Q = +1			# x (nm)	y (nm)	Q = -1		# x (nm)	y (nm)	Q = -5		# x (nm)	y (nm)	Q = +5
5.001928000000000338e+02	5.109168000000000234e+02				5.003235400797968850e+02	5.114508523757708076e+02			4.997356806347631846e+02	5.112273741631539679e+02			4.997743563856638502e+02	5.107718324078747969e+02
5.143628099173554347e+02	5.111107438016529159e+02				5.141408681408682924e+02	5.102014742014742410e+02			5.139865437328681992e+02	5.108447545477199583e+02			5.139776763064435272e+02	5.110172501268392011e+02
5.285064989517819640e+02	5.114255765199161488e+02				5.281177394034536974e+02	5.090251177394035267e+02			5.281658341658342124e+02	5.105074925074924863e+02			5.279984705582462539e+02	5.113688503696150747e+02
5.423694107814460494e+02	5.118604262432093606e+02				5.421489611916896365e+02	5.078071344570756764e+02			5.422137672090113938e+02	5.100290362953692238e+02			5.420332141032191657e+02	5.118364844149207897e+02
5.557543281121187420e+02	5.123487221764222568e+02				5.560966484801247134e+02	5.063195635229930076e+02			5.561450803212852634e+02	5.095195783132530210e+02			5.559175416133164163e+02	5.121843790012803765e+02
5.688623248145095204e+02	5.132242374278647503e+02				5.700381768601481554e+02	5.048843007401636669e+02			5.701803114013058575e+02	5.090552486187845602e+02			5.697457452294997893e+02	5.130412583806086104e+02
5.819218295218295225e+02	5.144432432432433870e+02				5.839813809154383080e+02	5.035888285492630416e+02			5.840317140699722813e+02	5.083629499119054458e+02			5.835828600929273762e+02	5.138415074858029357e+02
5.949085470085469751e+02	5.160538461538461661e+02				5.977928102048705341e+02	5.020734441437959390e+02			5.980176589303733863e+02	5.077325933400605322e+02			5.975119294605808591e+02	5.146768672199170851e+02
6.080976042590950783e+02	5.177027506654835634e+02				6.117208943716268550e+02	5.004379336931380635e+02			6.118405870445345727e+02	5.069832995951417161e+02			6.115335064935064793e+02	5.156410389610390439e+02
6.211833718244803322e+02	5.196886836027714480e+02				6.254670245398774568e+02	4.990582822085889347e+02			6.258391271250951604e+02	5.060142095914742981e+02			6.255937581274383774e+02	5.167146944083226572e+02
6.346832774317202848e+02	5.218112122664110757e+02				6.393081039755352322e+02	4.975160550458716102e+02			6.397768742058449334e+02	5.051649301143583557e+02			6.397406054279750833e+02	5.178074112734864229e+02
6.481358267716535693e+02	5.240137795275591088e+02				6.530339565051508544e+02	4.959435330026707334e+02			6.537420010157439947e+02	5.040604367699340287e+02			6.540167320261438135e+02	5.187508496732026515e+02
6.619399098647971869e+02	5.263885828743116235e+02				6.668855948308628285e+02	4.943800836183960428e+02			6.677454175152749940e+02	5.032459266802443949e+02			6.684483481908757767e+02	5.196827477713687813e+02
6.760717534108135851e+02	5.285437089439111560e+02				6.805146110056925863e+02	4.928409867172675831e+02			6.818259541984732550e+02	5.021078880407125098e+02			6.827563025210083651e+02	5.206045168067228133e+02
6.903995953464846025e+02	5.306980273141123234e+02				6.943345950037850116e+02	4.911703255109765109e+02			6.960845644421802945e+02	5.012730514518594305e+02			6.970668773038441941e+02	5.213680884676145979e+02
7.046486756621688983e+02	5.324127936031985655e+02				7.080658093797277388e+02	4.894198184568835472e+02			7.102676523069079622e+02	5.001865918939587345e+02			7.114745449749406134e+02	5.220717488789238132e+02
7.189469548133595254e+02	5.340667976424361996e+02				7.215663014733661385e+02	4.878904420098224932e+02			7.246121196624904996e+02	4.993029915622603312e+02			7.257539598732842023e+02	5.227592397043295023e+02
7.331785028790786782e+02	5.355019193857965547e+02				7.353489073097211985e+02	4.863308214016579427e+02			7.388794688457610391e+02	4.982773237997957949e+02			7.399392819429778001e+02	5.232977824709608967e+02
7.471907894736841627e+02	5.367922932330826598e+02				7.490890642615557908e+02	4.846922209695603101e+02			7.532348581650907136e+02	4.973580373115257203e+02			7.541133174477098464e+02	5.240508339952343704e+02
7.608195348837210759e+02	5.380437209302326664e+02				7.627934008248970486e+02	4.829786276715411191e+02			7.674683026584867775e+02	4.966027607361963305e+02			7.681181456953642055e+02	5.247464900662251921e+02
7.747101851851853098e+02	5.395148148148148266e+02				7.764152923538232471e+02	4.812908545727137266e+02			7.818100844637829141e+02	4.957256206808293655e+02			7.821510333863275264e+02	5.253826179120297866e+02
7.878979118329467610e+02	5.408816705336427049e+02				7.899431775700934395e+02	4.795214953271027980e+02			7.961135840368381196e+02	4.950099769762087476e+02			7.961690140845070118e+02	5.262556470900876775e+02
8.014003795066413431e+02	5.424136622390892626e+02				8.034508043396932635e+02	4.778870183314628548e+02			8.104160490672118158e+02	4.943245591617684909e+02			8.101920424403183461e+02	5.270286472148542316e+02
8.147042253521127577e+02	5.441962117532782486e+02				8.170955937266618321e+02	4.762755787901418785e+02			8.246576114812916103e+02	4.936135315222962845e+02			8.241443353674715127e+02	5.278572565667285517e+02
8.282019999999999982e+02	5.461100000000000136e+02				8.307109287579262400e+02	4.745848563968668259e+02			8.388188572892647699e+02	4.929556751217012902e+02			8.382620249800692136e+02	5.288269997342546276e+02
8.418195956454121642e+02	5.480559875583203393e+02				8.441906180193595901e+02	4.728257632166791495e+02			8.530232677064689142e+02	4.921027870109946889e+02			8.522290116896919017e+02	5.297003188097768316e+02
8.554377682403434164e+02	5.501630901287553570e+02				8.576333209371513249e+02	4.710836742283376566e+02			8.670500641848525447e+02	4.915275994865212397e+02			8.664584664536740775e+02	5.307385516506922158e+02
8.692736373748610959e+02	5.521624026696330247e+02				8.711636904761904816e+02	4.693125000000000000e+02			8.811921207469941919e+02	4.907193655666411587e+02			8.807157726180944337e+02	5.315452361889512076e+02
8.831255760368665051e+02	5.541071428571428896e+02				8.847763744427935535e+02	4.675980683506687114e+02			8.952125096129199164e+02	4.900148679825686031e+02			8.949278846153847553e+02	5.327548076923077360e+02
8.972772808586762494e+02	5.559725700655933451e+02				8.980606508875739564e+02	4.659874260355030060e+02			9.092725409836065182e+02	4.892945696721311606e+02			9.091109329056403112e+02	5.333354717989843721e+02
9.112859789993824506e+02	5.576009882643606943e+02				9.116211616722160898e+02	4.642582315945246592e+02			9.233265149578113551e+02	4.884203528509332841e+02			9.233210470085469979e+02	5.344497863247863734e+02
9.252686662412252190e+02	5.591486917677090105e+02				9.250334075723831120e+02	4.625902004454342773e+02			9.373877655490147163e+02	4.875746096749424510e+02			9.375721896643580067e+02	5.350953649440597246e+02
9.390476821192053194e+02	5.606913907284767902e+02				9.385016672841794616e+02	4.608254909225639722e+02			9.513904810644830832e+02	4.868275332650972587e+02			9.517364630568151824e+02	5.359221125633503107e+02
9.527091525423729763e+02	5.621613559322033780e+02				9.517470414201184212e+02	4.590162721893491380e+02			9.653613101330605559e+02	4.858208802456499598e+02			9.659018666666667059e+02	5.368122666666666873e+02
9.664447533009033577e+02	5.636942321056289984e+02				9.651695040710584408e+02	4.572383419689119251e+02			9.793977999488359956e+02	4.850120235354311262e+02			9.799813383097840642e+02	5.374444148227139522e+02
9.801207386363637397e+02	5.654928977272727479e+02				9.786521418020679448e+02	4.555029542097489639e+02			9.935156010230180073e+02	4.839181585677749240e+02			9.940692225772098709e+02	5.384339723109692386e+02
9.940243378668575360e+02	5.670994989262707122e+02				9.920000000000000000e+02	4.538967170785687699e+02			1.007491048593350456e+03	4.830736572890025968e+02			1.008235262736729965e+03	5.390152040544146530e+02
1.007749109052031372e+03	5.686186742694226268e+02				1.005262379896526340e+03	4.521611234294161363e+02			1.021680470347648338e+03	4.821390593047034940e+02			1.022126670229823617e+03	5.398834847675040010e+02
1.021599720083974944e+03	5.700531840447865761e+02				1.018577220788794762e+03	4.504518982676004271e+02			1.035758426966292063e+03	4.811700715015322203e+02			1.036243863393809988e+03	5.408255069370330830e+02
1.035240054869684400e+03	5.715514403292180532e+02				1.031854451422238753e+03	4.486730698189878126e+02			1.049892418032787191e+03	4.803534836065574609e+02			1.050253807106598970e+03	5.415987176061981927e+02
1.048803191489362007e+03	5.729308510638297776e+02				1.045059127864005859e+03	4.469430894308943039e+02			1.064006646216769241e+03	4.793537832310839235e+02			1.064339743589743648e+03	5.426607905982906459e+02
1.062284061696658000e+03	5.744485861182519102e+02				1.058473975636766454e+03	4.451221853082318489e+02			1.078207460398569310e+03	4.785518650996423844e+02			1.078432389096739598e+03	5.433789417423837449e+02
1.075900621118012396e+03	5.758732919254658782e+02				1.071616206261510115e+03	4.433731123388582205e+02			1.092470708099847116e+03	4.775929699439633964e+02			1.092600267737617287e+03	5.445424364123159648e+02
1.089262522631261390e+03	5.774508147254073265e+02				1.084893648449040029e+03	4.416403249630724304e+02			1.106628600560795348e+03	4.767015039510578731e+02			1.106774625267665897e+03	5.451707708779442783e+02
1.102848626534190771e+03	5.788603156049094878e+02				1.098081061164333278e+03	4.399933677229182081e+02			1.120953352026510629e+03	4.758241141983176590e+02			1.120862503350308543e+03	5.462353256499598047e+02
1.116123652864435599e+03	5.806171298922292863e+02				1.111221853082318376e+03	4.383536360280546660e+02			1.135159235668789961e+03	4.751077707006369337e+02			1.134965979105277484e+03	5.470458076613983849e+02
1.129633057851239755e+03	5.820506887052341654e+02				1.124450092081031471e+03	4.365561694290976220e+02			1.149223583460949385e+03	4.743522205206738818e+02			1.149065736517306050e+03	5.479517037832036976e+02
1.143056094929881283e+03	5.836601941747572937e+02				1.137512915129151224e+03	4.348605166051660831e+02			1.163377766471636050e+03	4.734723988806919692e+02			1.163155472303987153e+03	5.489066095798769993e+02
1.156341463414634063e+03	5.852279957582184124e+02				1.150699667528629561e+03	4.331060214259327950e+02			1.177385281385281360e+03	4.726793990323401999e+02			1.177280042918454910e+03	5.495697424892705385e+02
1.169689259645464290e+03	5.869582898852971766e+02				1.163819254887495390e+03	4.313264478052379900e+02			1.191489946551285357e+03	4.717907864596589320e+02			1.191415417558886475e+03	5.506022483940042775e+02
1.182960288808664245e+03	5.885023207839093402e+02				1.176978943479867212e+03	4.295973402290358081e+02			1.205574403250381238e+03	4.710624682579990008e+02			1.205604060913705780e+03	5.512636922254876026e+02
1.196173957797220737e+03	5.900627895007720554e+02				1.190000000000000000e+03	4.278967170785687699e+02			1.219571283095722947e+03	4.701685336048880686e+02			1.219661497326203289e+03	5.521893048128343935e+02
1.209548686244203964e+03	5.919082946934571510e+02				1.203075673680324826e+03	4.263359173126615360e+02			1.233705076142132157e+03	4.693771573604061018e+02			1.233689232409381930e+03	5.530053304904050719e+02
1.222898490369599131e+03	5.936918271733471784e+02				1.216143858354850636e+03	4.245134636665437142e+02			1.247741541592470185e+03	4.685026710760621427e+02			1.247742918225548010e+03	5.537830037413148148e+02
1.236103978779840872e+03	5.953931034482759515e+02				1.229145394006659217e+03	4.228042915279319800e+02			1.261786822691427005e+03	4.676723480030527185e+02			1.261840490797545954e+03	5.547623366230994861e+02
1.249518279569892456e+03	5.972075268817204687e+02				1.242265878877400382e+03	4.211189069423929254e+02			1.275831172133231576e+03	4.668843122298499679e+02			1.275884266666666917e+03	5.554592000000000098e+02
1.262845054945054926e+03	5.990340659340658931e+02				1.255148668639053312e+03	4.193180473372781876e+02			1.289777042504454130e+03	4.659842199032833605e+02			1.289950439648281645e+03	5.565515587529976074e+02
1.276373873873873890e+03	6.008975225225226495e+02				1.268135643199410197e+03	4.177640987836344380e+02			1.303895431472081555e+03	4.650903553299493183e+02			1.303918421754199017e+03	5.573132498000533133e+02
1.289731946851531120e+03	6.025407279029462870e+02				1.281183296378418390e+03	4.160000000000000000e+02			1.317877955758962571e+03	4.641113653699466113e+02			1.318010130631831544e+03	5.583769661423619937e+02
1.303302352941176650e+03	6.042976470588234861e+02				1.294053854666175084e+03	4.142382884544448416e+02			1.331949771689497766e+03	4.632957889396246287e+02			1.332024526792855340e+03	5.591570247933884730e+02
1.316736144578313315e+03	6.059951807228915186e+02				1.307062962962962956e+03	4.127325925925925958e+02			1.346067529829906107e+03	4.622833206397563117e+02			1.346097144382172473e+03	5.600693888444088770e+02
1.330159705159705254e+03	6.075626535626535087e+02				1.319980022197558355e+03	4.109596744358121327e+02			1.360073566717402628e+03	4.614956874682902139e+02			1.360251334044823807e+03	5.609002134471719501e+02
1.343644638403990029e+03	6.092581047381546568e+02				1.332936249073387899e+03	4.092075611564121687e+02			1.374220192795535240e+03	4.605469304921360276e+02			1.374184730379070970e+03	5.618846769887879873e+02
1.357185325743200565e+03	6.108298545224541840e+02				1.345826247689464253e+03	4.075689463955638416e+02			1.388164175323030349e+03	4.596407398023815745e+02			1.388314582777926034e+03	5.627187416688882422e+02
1.370615483045425435e+03	6.125003198976327212e+02				1.358700778642936712e+03	4.059399332591768825e+02			1.402349721236695359e+03	4.586847440446022119e+02			1.402521111704970735e+03	5.633655799037948100e+02
1.383992337164751234e+03	6.140664112388250260e+02				1.371517420311341766e+03	4.042542624166049450e+02			1.416339077546882891e+03	4.579351241763811231e+02			1.416493721613678872e+03	5.644889126369222367e+02
1.397275064267352263e+03	6.155167095115682514e+02				1.384355869242199333e+03	4.026627043090638836e+02			1.430534517766497629e+03	4.569974619289340012e+02			1.430663641217298618e+03	5.651281366791243954e+02
1.410854406130268217e+03	6.170804597701149987e+02				1.397200743494423705e+03	4.009189591078066996e+02			1.444495059538890246e+03	4.561819103116291103e+02			1.444548179871520233e+03	5.661514989293361850e+02
1.424099873577749577e+03	6.186890012642224974e+02				1.409979948013368130e+03	3.992944671370219680e+02			1.458644162436548186e+03	4.552705583756345504e+02			1.458709401709401845e+03	5.669086538461538112e+02
1.437529558182949586e+03	6.201580584940884364e+02				1.422813685384901419e+03	3.975120862774265333e+02			1.472635097493036255e+03	4.544320081033173437e+02			1.472716234287242514e+03	5.677587590264777191e+02
1.450746158574062974e+03	6.218106945298094388e+02				1.435493125232255579e+03	3.959219620958751875e+02			1.486783426537874902e+03	4.535348246059990061e+02			1.486744794447410868e+03	5.687746930058730186e+02
1.463878787878788216e+03	6.231442424242425204e+02				1.448262746557498986e+03	3.944235206550056319e+02			1.500882308276385629e+03	4.527729688686408736e+02			1.500781400320684043e+03	5.694703367183324190e+02
1.477163787969029499e+03	6.247885646217987414e+02				1.461000000000000000e+03	3.926860119047619264e+02			1.514893563101875316e+03	4.519528636594019417e+02			1.514771245323356652e+03	5.706841261357562871e+02
1.490343896713615322e+03	6.263615023474179679e+02				1.473726527570789813e+03	3.910730253353204944e+02			1.528927212782145716e+03	4.510900329698199585e+02			1.528801922050186931e+03	5.712413240790176587e+02
1.503645161290322676e+03	6.278214285714285552e+02				1.486541246733856042e+03	3.893534901082493889e+02			1.542908124525436733e+03	4.502136168058719363e+02			1.542780096308186330e+03	5.722359550561798187e+02
1.516539863325740271e+03	6.293473804100227653e+02				1.499120328849028510e+03	3.877571001494769121e+02			1.556920497840995722e+03	4.493573787147574308e+02			1.556905347593582974e+03	5.729823529411764866e+02
1.529824462061155373e+03	6.310260475651189154e+02				1.511759970182631378e+03	3.862773015281401854e+02			1.571022267206477636e+03	4.485495951417004221e+02			1.570956638115631677e+03	5.739084582441114435e+02
1.542773722627737470e+03	6.324817518248175929e+02				1.524524663677130093e+03	3.846360239162929702e+02			1.585004058853374090e+03	4.476519533231862056e+02			1.584938502673796847e+03	5.748855614973261936e+02
1.555970949720670433e+03	6.339810055865922322e+02				1.537000000000000000e+03	3.830000000000000000e+02			1.599087275486972203e+03	4.467665064507968395e+02			1.598942872397223937e+03	5.756326748531768089e+02
1.569101789709172408e+03	6.356409395973154233e+02				1.549540823970037764e+03	3.813415730337079026e+02			1.613000759685996400e+03	4.459052924791087094e+02			1.612990374331551038e+03	5.767197860962567120e+02
1.581992165640738904e+03	6.374068270844991275e+02				1.562336581709145321e+03	3.796499250374812391e+02			1.627130192502533191e+03	4.450157041540020373e+02			1.627061115559113887e+03	5.773728315986122652e+02
1.595296380090497905e+03	6.388201357466062973e+02				1.574861111111111313e+03	3.782087087087087411e+02			1.640960080848913549e+03	4.442561899949470217e+02			1.641125802997858955e+03	5.784362955032121363e+02
1.608142126208072796e+03	6.404673109721434230e+02				1.587336834208552318e+03	3.766204051012753098e+02			1.655121518987341688e+03	4.433281012658228519e+02			1.655149425287356507e+03	5.791216252338946333e+02
1.621326074498567323e+03	6.421776504297994279e+02				1.599881292261457475e+03	3.750000000000000000e+02			1.669074279939363350e+03	4.424876200101061272e+02			1.669177194860813643e+03	5.801038543897216186e+02
1.634516880093131476e+03	6.437788125727589659e+02				1.612487969924811978e+03	3.733864661654135375e+02			1.683109311740890917e+03	4.415000000000000568e+02			1.683171916711158474e+03	5.809380672717564948e+02
1.647488235294117658e+03	6.453494117647060193e+02				1.624931475903614682e+03	3.717899096385542066e+02			1.697104198280222590e+03	4.406449165402124777e+02			1.697109925293489823e+03	5.817129135538954188e+02
1.660622169249106037e+03	6.470810488676996783e+02				1.637332327423613833e+03	3.703161071293852160e+02			1.711199898785425376e+03	4.397474696356275103e+02			1.711166043780031941e+03	5.828291510945008440e+02
1.673786924939467553e+03	6.486949152542373440e+02				1.649831761599396486e+03	3.687574500188608795e+02			1.725095647773279552e+03	4.388866396761133615e+02			1.725139503867698295e+03	5.834873299546545695e+02
1.686922324159021628e+03	6.501455657492355158e+02				1.662309029089535443e+03	3.671318473743861546e+02			1.739242600556539628e+03	4.380612193270933972e+02			1.739142551484354044e+03	5.844851564589463351e+02
1.699876390605686311e+03	6.518949320148331026e+02				1.674800453514739502e+03	3.656160241874527514e+02			1.753182094081942523e+03	4.371067273646939952e+02			1.753147129506008014e+03	5.851642189586116274e+02
1.713251403618215818e+03	6.534797255146601174e+02				1.687174110522331830e+03	3.640613171839515303e+02			1.767228008088979095e+03	4.362765419615773794e+02			1.767223976451699400e+03	5.862258496119882238e+02
1.726115432873274813e+03	6.549309912170640473e+02				1.699527052591751954e+03	3.625244040862656902e+02			1.781208301695773343e+03	4.354214123006833574e+02			1.781189636752136721e+03	5.870058760683760966e+02
1.739220403022670325e+03	6.565062972292192853e+02				1.711876993166287093e+03	3.610000000000000000e+02			1.795196464646464619e+03	4.345555555555555998e+02			1.795125300561047425e+03	5.878600053433075345e+02
1.752295226130653418e+03	6.580138190954775155e+02				1.724285930982176751e+03	3.593879408418658272e+02			1.809302784810126695e+03	4.337129113924051467e+02			1.809162530024019361e+03	5.888641579930610988e+02
1.765332492113564967e+03	6.594776025236594705e+02				1.736647416413374003e+03	3.579597264437690001e+02			1.823198989898990021e+03	4.328479797979798036e+02			1.823098321342925601e+03	5.895928590460964642e+02
1.778434508816121024e+03	6.609445843828715397e+02				1.748946448917584576e+03	3.563987846562856703e+02			1.837238239757208021e+03	4.319175518462316745e+02			1.837112239444147690e+03	5.906680919294495880e+02
1.791517890772128112e+03	6.625637162586315299e+02				1.761224800304298469e+03	3.548368200836820847e+02			1.851190091001011297e+03	4.311011122345804552e+02			1.851068303094984230e+03	5.912684098185699213e+02
1.804370416407706671e+03	6.639117464263518968e+02				1.773443935926773520e+03	3.534073226544622344e+02			1.865245943204868354e+03	4.302986815415821980e+02			1.865130713712911302e+03	5.923501737503340792e+02
1.817566563467492188e+03	6.655417956656347087e+02				1.785839142091152780e+03	3.518881654538491830e+02			1.879098128477491173e+03	4.294036418816389187e+02			1.879079263410728572e+03	5.930824659727783228e+02
1.830243842364532156e+03	6.670541871921183201e+02				1.798000000000000227e+03	3.502621694135684152e+02			1.893123640960809325e+03	4.285759797724399505e+02			1.893057563587684172e+03	5.940219544846050894e+02

## Sheet: Figure 5f
Column1	Column2	Spalte1	Column2
# Q	Theta (deg), Jx = 10 Macm^2	Theta (deg), Jx = 50 Macm^2	Theta (deg), Jx = 100 Macm^2
-1.500000000000000000e+01	1.438808339783480328e+00	5.140478672130367466e-01	4.696204134492391047e-01
-1.400000000000000000e+01	1.776752166259854215e+00	5.832912486361588877e-01	4.860600370714104335e-01
-1.300000000000000000e+01	2.013058149608939029e+00	6.488276855864446580e-01	5.230680434645943455e-01
-1.200000000000000000e+01	2.286540525177007677e+00	7.215045422117210006e-01	5.658060636542130428e-01
-1.100000000000000000e+01	2.404105225058513540e+00	7.446436042552668777e-01	5.985178669952647690e-01
-1.000000000000000000e+01	2.598515404728092726e+00	7.953792089842884883e-01	6.499078138328273635e-01
-9.000000000000000000e+00	2.745895058732313654e+00	8.419120573554241815e-01	6.935265112635502494e-01
-8.000000000000000000e+00	2.676242092528320793e+00	8.600144079431241151e-01	7.212680447789973082e-01
-7.000000000000000000e+00	2.687105484214785456e+00	8.535815858669726364e-01	7.195101717452423440e-01
-6.000000000000000000e+00	2.765587969251310785e+00	8.631356106883865120e-01	7.245130180628414074e-01
-5.000000000000000000e+00	2.950009693942532429e+00	8.827882204716940295e-01	7.457322048444494644e-01
-4.000000000000000000e+00	3.236833482614757340e+00	9.141745799493845581e-01	8.048182295730708091e-01
-3.000000000000000000e+00	4.491266470825422630e+00	1.082195046602842714e+00	8.306196898261898331e-01
-2.000000000000000000e+00	5.583312885514103208e+00	1.638788079101137551e+00	1.386317243347019001e+00
-1.000000000000000000e+00	8.740184188959826628e+00	2.310572245977750239e+00	1.848835929214741824e+00
1.000000000000000000e+00	-6.738076556604088552e+00	-2.008584418951337547e+00	-1.646285547426383333e+00
2.000000000000000000e+00	-4.698985998478753423e+00	-1.353656755591381877e+00	-1.109423815468406183e+00
3.000000000000000000e+00	-3.719857733268230771e+00	-1.087769701040368853e+00	-8.950181687915065298e-01
4.000000000000000000e+00	-3.339431037134412694e+00	-1.012461784247856711e+00	-8.395938310479363897e-01
5.000000000000000000e+00	-3.082024070079086187e+00	-9.520962858782270333e-01	-7.798495640379483618e-01
6.000000000000000000e+00	-2.673574307544077211e+00	-8.394486028334932071e-01	-7.038828669310204234e-01
7.000000000000000000e+00	-2.443959231703465296e+00	-8.013227369301584302e-01	-6.754218488673138232e-01
8.000000000000000000e+00	-2.352645286466883867e+00	-7.916358321701735257e-01	-6.815885623544276628e-01
9.000000000000000000e+00	-2.434584890536037438e+00	-7.977011483414663262e-01	-6.803647065273467076e-01
1.000000000000000000e+01	-2.514382850856382134e+00	-8.061886334258721032e-01	-6.649179569873903128e-01
1.100000000000000000e+01	-2.405124111593825553e+00	-7.584898548590945921e-01	-6.093904774042497863e-01
1.200000000000000000e+01	-2.251527054364959923e+00	-7.067706618622329184e-01	-5.684339621877713133e-01
1.300000000000000000e+01	-2.067165539882883429e+00	-6.704898820702654971e-01	-5.348184733079901498e-01
1.400000000000000000e+01	-1.813162744323832953e+00	-6.110159600210007813e-01	-4.933400747606049297e-01
1.500000000000000000e+01	-1.527781674841520276e+00	-5.279179397292275144e-01	-4.508649661842530354e-01
