# Supplementary material for: Dipolar skyrmions and antiskyrmions of arbitrary topological charge at room temperature
Source: Nat Phys. 2024 Jan 25;20(4):615–22. doi: 10.1038/s41567-023-02358-z (PMC11021192; doi:10.1038/s41567-023-02358-z)
Supplement: Supplementary file 21 — Statistical source data. [file 41567_2023_2358_MOESM21_ESM.xlsx]

## Sheet: Foglio1
H	Magnetization	Magnetization	H	Magnetization	Magnetization	H	Magnetization	Magnetization	H	Magnetization	Magnetization	H	Magnetization	Magnetization	H	Magnetization	Magnetization	H	Magnetization	Magnetization	H	Magnetization	Magnetization
mT	KA/m	KA/m	mT	KA/m	KA/m	mT	KA/m	KA/m	mT	KA/m	KA/m	mT	KA/m	KA/m	mT	KA/m	KA/m	mT	KA/m	KA/m	mT	KA/m	KA/m
	N=4 oop	N=4 ip		N=5 oop	N=5 ip		N=6 oop	N=6 ip		N=7 oop	N=7 ip		N=8 oop	N=8 ip		N=9 oop	N=9 ip		N=10 oop	N=10 ip		N=11 oop	N=11 ip
1000.03535	935.98358	934.65715	1000.0292	943.61175	940.33918	1000.04395	950.83284	947.50071	1000.03174	957.52036	955.17072	1000.03779	967.92533	998.2087	1000.02686	1039.36196	1039.36196	1000.03291	1001.42573	1000.0818	1000.02803	995.81106	1000.21223
975.04258	936.5747	935.60299	975.03652	943.27494	941.42475	975.03154	950.23706	946.62273	975.0377	957.81774	955.90426	975.04141	968.8298	998.02124	975.03652	1039.96338	1039.96338	975.0377	1002.20874	1000.06993	975.0292	996.66058	1000.86397
950.0376	937.60148	936.17915	950.04004	942.592	942.02705	950.04863	950.5004	947.54207	950.04004	956.66411	955.1728	950.03887	968.10531	998.75945	950.04131	1041.52871	1041.52871	950.03633	1002.3594	1001.03905	950.03154	997.38866	1000.67275
925.03516	938.7542	935.60003	925.04121	942.50431	942.78017	925.03994	950.17732	947.8744	925.03271	956.03578	955.17834	925.0498	969.44153	999.27429	925.02773	1041.93857	1041.93857	925.03145	1001.96866	1000.17182	925.04238	998.73702	1000.86111
900.03135	939.58666	935.78218	900.04717	942.06929	943.70758	900.03867	950.32174	948.03099	900.04844	954.40788	954.29707	900.03506	969.60268	998.9602	900.04717	1042.28112	1042.28112	900.03623	1001.77806	1001.75179	900.04355	999.32206	1001.17164
875.03496	940.26021	936.90953	875.03496	941.22438	945.27022	875.03496	950.16495	948.30189	875.03613	954.84142	953.73247	875.04346	969.32442	999.27923	875.03857	1043.00953	1043.00953	875.03857	1001.46573	1001.85835	875.03242	1000.3391	1000.84984
850.02383	941.92162	937.07074	850.02754	940.95765	945.29777	850.03232	950.24935	948.07508	850.03604	953.64745	954.70036	850.02627	969.7046	998.97755	850.03604	1042.17592	1042.17592	850.03721	1001.14802	1001.79333	850.03477	1000.44008	1000.65926
825.03232	943.03891	935.15577	825.03838	940.10075	946.39446	825.03838	950.14795	947.052	825.03467	954.74716	953.76386	825.05059	969.66267	999.10078	825.02861	1043.78249	1043.78249	825.02988	999.27212	1001.02639	825.02617	1001.67038	1000.82376
800.04072	943.29913	937.02965	800.02979	939.73852	946.77429	800.03218	950.08028	947.46778	800.03462	952.35342	954.52752	800.04072	969.21174	999.31773	800.03833	1044.5987	1044.5987	800.03706	1000.13854	1001.88118	800.03096	1001.76175	1000.83602
775.03457	943.89636	936.13877	775.0394	939.27626	948.21849	775.03086	948.70827	946.92155	775.02842	953.06704	954.153	775.04185	969.99435	999.10133	775.03213	1043.46935	1043.46935	775.03823	999.64669	1001.81315	775.04185	1003.51688	1000.68989
750.03203	944.82504	936.74797	750.03447	938.80303	948.63501	750.04058	948.79818	947.95771	750.04175	950.9357	954.19694	750.03691	969.31385	999.38397	750.02959	1044.53158	1044.53158	750.02959	999.09203	1002.39002	750.02466	1003.62917	1000.16133
725.02827	945.59653	937.05298	725.03071	938.20878	949.09304	725.03071	948.24523	946.76201	725.04292	951.69003	954.65694	725.03071	969.02073	998.96945	725.02583	1044.29327	1044.29327	725.02827	1000.08534	1003.69199	725.03437	1004.29702	1000.60132
700.02817	945.99945	936.54265	700.04888	937.96317	949.96169	700.03306	948.00518	946.97519	700.02451	949.59014	954.8611	700.04404	968.67041	998.93297	700.0416	1044.20503	1044.20503	700.04033	998.98301	1003.207	700.02085	1004.92166	1000.34363
675.02319	947.21426	936.02771	675.02686	937.19549	950.78799	675.04512	947.60653	947.91166	675.03911	950.07117	953.79797	675.02813	969.21916	999.24992	675.02319	1043.65588	1043.65588	675.03784	998.81339	1002.92935	675.0354	1005.24003	1001.21997
650.02188	947.16635	936.30175	650.04629	937.14361	951.31124	650.02798	946.74978	946.71646	650.03408	949.04969	953.02527	650.02676	969.44524	999.21189	650.03774	1044.488	1044.488	650.0231	998.60936	1003.59709	650.04751	1006.05667	999.65896
625.03032	947.3433	935.8805	625.02544	936.46447	951.37033	625.02178	945.55121	946.38476	625.04497	945.47246	952.92787	625.023	970.18715	998.66947	625.04497	1044.14999	1044.14999	625.04741	996.41165	1002.29865	625.02793	1006.58121	1000.23074
600.02539	947.82663	935.13523	600.04609	935.36425	952.17263	600.03149	944.29793	946.1597	600.01924	945.88937	952.46373	600.029	969.24509	998.41379	600.01685	1043.01118	1043.01118	600.03999	996.50282	1002.37537	600.04731	1005.84769	999.32866
575.01797	947.67701	934.42227	575.02651	934.79418	951.93142	575.02407	943.83128	946.32035	575.03013	943.68666	951.46179	575.02285	969.11838	998.00045	575.04844	1041.96794	1041.96794	575.04844	995.74016	1001.09889	575.04233	1005.98284	999.37423
550.01909	947.06943	933.85816	550.03984	934.34609	953.14841	550.04106	942.49495	945.13351	550.02642	941.86471	951.54884	550.02031	967.98104	997.39347	550.03008	1041.74584	1041.74584	550.04839	994.66679	1002.4313	550.04224	1005.74359	997.87456
525.0251	946.7804	932.93325	525.04463	933.45915	952.34884	525.04824	940.47887	944.88187	525.03726	939.59785	951.02772	525.02998	969.12128	996.61779	525.03608	1041.18781	1041.18781	525.03726	994.49012	1000.78709	525.01655	1004.85643	998.21888
500.04331	945.31911	932.0805	500.04937	932.46355	951.54612	500.04453	939.1948	945.27002	500.04082	936.64353	949.61472	500.02744	967.64655	996.18558	500.03965	1039.59333	1039.59333	500.03721	992.99666	999.39636	500.03354	1005.56152	997.66282
475.03711	943.31635	931.44145	475.04077	931.52544	951.6049	475.03955	936.42017	943.70896	475.03101	933.17021	949.13411	475.02734	968.66278	994.45084	475.03467	1037.92805	1037.92805	475.03345	991.7898	997.62724	475.04077	1004.36686	996.38502
450.01875	941.22569	929.44027	450.03701	930.74554	950.54431	450.03945	934.10976	942.98779	450.04678	931.02902	948.60619	450.03457	967.08334	992.67331	450.04678	1036.30288	1036.30288	450.04556	989.80242	996.83352	450.03945	1003.965	995.34003
425.0418	938.92951	927.15543	425.04668	929.1978	949.83899	425.04058	931.3779	941.64649	425.03325	925.9903	946.32158	425.03086	966.86815	990.38106	425.03691	1032.99462	1032.99462	425.03447	988.16642	994.13939	425.03325	1002.62239	994.55751
400.03318	936.15457	924.33837	400.03562	928.28033	948.65586	400.03806	928.19632	940.48832	400.03193	923.0838	944.1551	400.04661	965.57752	986.94996	400.04902	1030.26254	1030.26254	400.03318	985.96813	991.12546	400.04417	1001.81843	993.10915
375.03064	932.20833	919.81907	375.03308	926.89416	946.29713	375.03308	924.5562	939.638	375.05017	917.04311	941.5949	375.04041	964.85855	982.74991	375.02456	1027.72024	1027.72024	375.02822	983.5	986.10947	375.04041	999.27914	990.34001
350.03298	927.17892	915.2556	350.03789	925.42479	942.9002	350.01836	919.96445	937.95731	350.04275	911.37174	937.7822	350.04275	963.43001	976.32267	350.02566	1023.94916	1023.94916	350.02812	981.27557	981.03002	350.03911	997.67361	987.49868
325.03413	921.42328	907.53578	325.0512	924.11195	939.82994	325.04753	914.99983	935.44085	325.03167	904.52194	934.41847	325.02314	962.36581	967.40331	325.0439	1018.93604	1018.93604	325.04753	977.57459	972.97496	325.02192	995.31808	983.02423
300.02427	914.80362	896.97228	300.04011	922.21014	932.04881	300.03159	909.28834	931.8163	300.02063	896.67229	929.25231	300.02063	961.03153	954.97584	300.02305	1012.26292	1012.26292	300.045	974.41243	962.63702	300.04746	991.88549	976.80148
275.02539	906.85105	880.34291	275.04248	919.99655	921.12393	275.01199	902.68946	926.58541	275.02173	887.48587	921.84382	275.03394	959.01928	937.72747	275.03516	1007.43779	1007.43779	275.00833	970.2217	946.91216	275.04856	988.23038	969.66681
250.03142	896.8518	857.93819	250.03264	916.86272	905.47739	250.01799	894.40508	919.56692	250.02654	874.80647	910.78131	250.03018	957.4343	914.98614	250.02166	998.7938	998.7938	250.03506	966.38878	925.84761	250.02166	982.81411	957.90832
225.01301	884.76936	825.63413	225.04475	913.42349	881.96981	225.04839	884.95124	907.69071	225.02278	861.77564	893.63002	225.04229	953.52993	885.00365	225.0374	990.07698	990.07698	225.0301	961.0492	900.87818	225.03862	977.83856	941.63703
200.02758	870.10936	779.50165	200.04221	909.02468	848.25421	200.0239	873.19582	890.40448	200.04952	844.05874	871.07332	200.0239	950.74173	847.80409	200.04709	977.21814	977.21814	200.04585	954.20987	867.37276	200.04342	971.07585	919.95759
175.03357	852.23693	725.00348	175.01771	902.56442	803.12584	175.01771	859.43662	863.52014	175.02626	822.08435	839.12788	175.02992	945.7297	803.26787	175.02747	963.61807	963.61807	175.01649	946.62493	828.54566	175.02137	961.9439	891.34838
150.02616	830.44696	657.79763	150.0286	893.51558	746.33587	150.02616	842.01376	824.20152	150.01761	801.13426	796.8468	150.02494	940.80738	751.23846	150.03348	944.65466	944.65466	150.01274	934.91793	782.3135	150.03591	951.40233	854.5663
125.03949	803.73358	584.01295	125.02607	880.33009	680.40234	125.02363	820.85166	768.08634	125.03461	764.55159	741.57092	125.03827	932.56275	691.64372	125.03339	922.64212	922.64212	125.02241	923.64999	728.79273	125.03461	937.95842	809.8374
100.00524	772.58859	501.46837	100.00159	861.22774	602.07054	100.03452	792.91525	696.72136	100.02842	720.89969	673.54979	100.02964	922.2092	622.19045	100.00037	891.78925	891.78925	99.99061	907.88934	665.27694	100.00524	920.03736	756.21174
75.02955	736.66248	407.10145	75.01247	831.70837	510.57902	75.01247	757.77829	608.34744	75.02589	659.87324	590.79878	75.02467	903.18159	543.56104	75.02223	850.68188	850.68188	75.01247	885.1175	592.53089	75.02101	895.9116	690.37233
50.02458	696.42434	302.60879	50.00994	786.47721	402.4894	50.02092	709.55869	498.25124	50.03189	571.52118	488.11221	50.01848	874.13314	448.07296	50.04044	793.24372	793.24372	50.00994	847.61646	504.0433	50.03189	863.47174	608.29313
30.02523	658.53218	207.611	30.01426	726.79001	295.03223	30.03499	658.79286	385.748	30.02889	466.01513	382.38492	30.02523	834.61211	356.03805	30.02036	723.81721	723.81721	30.01426	793.95834	416.93179	30.03499	827.56634	524.50188
27.52486	652.47477	190.32294	27.51388	717.40558	280.91464	27.52852	650.386	367.44666	27.5334	449.1626	365.46415	27.5212	827.58111	340.87207	27.51998	712.98264	712.98264	27.51022	784.07664	402.39971	27.51876	821.86153	511.14529
25.02327	645.41829	175.75581	25.02448	706.392	263.89759	25.0257	641.43729	348.90975	25.0318	430.61102	347.79562	25.03668	820.431	326.89478	25.03546	700.52106	700.52106	25.01107	772.82106	388.10576	25.02814	814.95012	497.70436
22.53021	640.32848	163.89945	22.52167	694.62453	248.15243	22.52411	633.2325	331.45144	22.52777	412.70411	330.11516	22.52899	811.32845	313.03119	22.52655	687.92901	687.92901	22.51801	762.09493	372.9747	22.52289	808.0917	483.95913
20.02617	632.00476	149.54455	20.01642	683.06522	231.81296	20.03715	625.44786	313.26322	20.03959	392.7159	313.71834	20.02374	803.9489	299.02881	20.02008	675.07	675.07	20.0091	751.01247	360.28103	20.01764	802.05841	468.83192
17.51726	626.93824	134.84786	17.51604	670.97122	213.85255	17.52824	616.30613	294.93054	17.53068	369.76256	295.27449	17.52946	795.99944	286.02464	17.51482	657.25229	657.25229	17.50262	738.12039	344.11669	17.52458	793.72691	454.33759
15.02786	621.70686	118.22411	15.01445	657.46486	196.93978	15.01933	606.74762	274.55428	15.02298	349.7489	278.29446	15.02664	786.32699	269.23656	15.01933	636.19915	636.19915	14.99615	724.23456	329.48842	15.01689	784.74902	438.41113
12.52871	613.14436	102.78958	12.50675	644.24973	178.52271	12.51285	596.39675	255.50702	12.53359	327.49385	258.58774	12.52139	777.2327	253.1718	12.52383	604.61899	604.61899	12.51285	711.24447	312.88391	12.51895	771.22378	421.57943
10.01858	606.69395	88.32307	10.00516	630.37588	159.62156	10.0198	586.56364	232.663	10.03199	302.82955	236.77071	10.0137	767.57669	234.74891	10.01736	549.52561	549.52561	10.00028	694.74818	297.19753	10.00882	737.33879	403.77516
7.53284	596.02805	71.73343	7.51698	615.89813	136.26875	7.52308	575.46453	209.17839	7.52674	278.495	214.79002	7.53162	757.31444	217.367	7.52796	444.8313	444.8313	7.50235	677.32542	278.39918	7.52308	615.76673	383.51166
5.0227	585.89768	52.22317	5.01417	602.47939	109.47885	5.01173	564.00049	182.03269	5.0227	246.85851	191.00958	5.01905	747.44651	196.57323	5.01661	281.37514	281.37514	5.00929	657.68508	258.18697	5.01905	293.6749	358.13509
2.52599	571.34804	32.16375	2.50647	587.03402	64.1828	2.52843	551.28207	143.41112	2.53819	229.01033	160.81991	2.52111	735.709	172.75801	2.52111	156.32851	156.32851	2.51013	627.88267	235.43249	2.51623	183.38334	324.52844
0.02073	553.12494	6.95036	0.01342	573.24476	1.95029	0.01708	532.73419	69.42553	0.02805	205.45151	116.46155	0.03171	725.33881	144.60874	0.02805	63.55326	63.55326	0.00244	567.64513	207.91926	0.02439	66.60415	255.43193
-2.47232	536.45877	-10.84108	-2.48696	556.42114	-55.64568	-2.48696	512.89791	-39.04324	-2.4772	180.83247	47.84448	-2.49306	712.43291	104.71625	-2.49428	-7.59572	-7.59572	-2.47354	308.5098	173.88149	-2.48208	2.69799	206.2834
-4.98002	519.6128	-28.71227	-4.9788	541.05923	-90.25201	-4.99465	2.13013	-111.7484	-4.98733	38.00633	-40.81522	-4.98245	698.76566	52.73106	-5.00563	-69.70098	-69.70098	-4.98367	33.32003	126.96697	-4.98977	-53.68035	157.63817
-7.46941	426.12297	-48.05651	-7.49015	366.2106	-115.7258	-7.48283	-181.7438	-153.77242	-7.49015	-92.94791	-111.45395	-7.49747	315.82851	-17.26392	-7.48893	-128.13927	-128.13927	-7.48649	-63.21041	69.76003	-7.49625	-104.16479	95.36863
-9.97833	-542.22369	-64.07335	-9.98686	-396.76437	-137.68797	-9.98564	-296.75836	-184.04678	-9.97711	-151.50595	-158.20064	-9.99418	-83.06778	-90.22461	-9.99174	-183.36507	-183.36507	-9.97345	-141.16113	5.13829	-9.98199	-151.34642	20.7389
-12.48114	-590.35498	-80.24961	-12.49334	-548.78854	-158.27405	-12.4909	-396.79851	-208.43682	-12.48358	-202.91453	-189.83967	-12.5031	-214.90068	-146.47487	-12.50432	-236.31277	-236.31277	-12.47992	-205.19759	-64.97097	-12.48724	-195.70788	-72.22878
-14.98273	-602.76539	-90.70206	-14.98517	-632.95564	-175.12939	-14.98029	-494.70493	-230.69642	-14.98883	-250.54705	-218.10919	-14.98761	-317.58338	-185.57764	-14.98883	-286.98615	-286.98615	-14.97908	-264.0267	-132.4847	-14.99005	-237.68827	-178.66627
-17.46969	-611.1764	-110.5513	-17.48677	-655.58762	-193.20865	-17.48677	-571.83761	-253.89055	-17.47945	-298.53672	-241.85069	-17.49531	-401.80816	-212.12207	-17.49653	-336.14997	-336.14997	-17.48311	-315.28997	-194.86244	-17.48677	-279.04145	-276.91069
-19.97739	-618.80854	-124.12737	-19.98958	-669.40651	-210.38114	-19.98958	-603.49946	-272.43157	-19.98105	-344.43442	-259.46815	-19.99202	-481.04209	-235.29175	-19.9969	-385.29134	-385.29134	-19.96519	-363.91936	-240.91858	-19.9847	-318.87955	-346.51819
-22.48874	-626.23028	-137.49948	-22.4802	-682.54834	-224.73067	-22.47654	-617.86625	-292.53112	-22.4863	-387.20971	-279.43181	-22.4863	-559.26497	-253.83792	-22.4863	-433.97147	-433.97147	-22.47532	-412.16326	-277.76842	-22.49362	-358.36012	-392.71364
-24.97204	-631.9164	-148.96975	-24.98546	-693.01107	-238.29929	-24.98058	-628.4766	-310.71901	-24.98912	-417.56782	-300.93681	-24.99277	-637.78648	-269.63336	-24.99155	-483.77223	-483.77223	-24.98058	-460.00531	-307.26118	-24.97936	-397.1774	-423.7769
-27.47851	-637.63887	-163.56883	-27.49315	-705.68384	-255.55785	-27.48583	-636.38654	-328.9729	-27.48095	-440.89863	-315.49619	-27.49803	-714.76471	-285.37274	-27.49925	-534.62493	-534.62493	-27.46997	-506.90131	-329.42667	-27.48095	-436.5048	-445.54437
-29.98499	-641.53551	-175.05224	-29.99352	-717.39237	-268.20461	-29.99474	-644.40373	-346.73543	-29.98864	-459.24192	-331.51817	-29.98499	-777.1419	-298.29444	-30.0045	-584.14798	-584.14798	-29.97157	-556.03896	-344.27063	-29.99352	-477.58125	-461.46671
-39.97185	-663.39123	-225.61502	-39.98405	-753.89106	-320.90648	-39.98039	-674.64328	-409.54787	-39.97551	-523.13585	-394.63302	-39.99015	-852.42184	-347.9526	-39.99015	-728.65625	-728.65625	-39.96209	-748.99901	-397.83611	-39.97673	-648.94238	-518.02485
-59.99437	-702.1685	-321.32339	-60.01144	-806.79224	-418.83432	-60.00291	-726.10083	-525.30546	-60.00046	-612.81361	-499.0136	-60.01388	-889.48129	-436.78291	-60.01754	-814.82904	-814.82904	-60.00046	-864.55166	-489.31045	-60.00412	-860.49874	-612.12937
-79.99127	-738.05405	-417.71797	-80.0059	-841.04556	-506.43703	-79.99493	-763.49766	-624.83631	-80.00956	-677.3785	-594.1524	-80.0059	-910.82209	-519.26147	-80.01322	-859.72623	-859.72623	-79.99736	-892.32432	-570.42685	-80.012	-900.13671	-688.37175
-99.98329	-770.0605	-501.94304	-99.98573	-864.41183	-590.57912	-99.97476	-793.60548	-705.58697	-99.98817	-727.20862	-673.28316	-99.98573	-923.13991	-595.05091	-99.99305	-893.51246	-893.51246	-99.98085	-905.87696	-641.14929	-99.9967	-920.04554	-751.08571
-119.97653	-799.06151	-573.69783	-119.99362	-880.89305	-665.66505	-119.98264	-816.78108	-766.26896	-119.97776	-763.32618	-733.72778	-119.99604	-930.72857	-664.01467	-119.99727	-919.9177	-919.9177	-119.96555	-922.76554	-704.00111	-119.98385	-936.26228	-801.76659
-139.97222	-821.60078	-635.98878	-139.99174	-892.17199	-728.22432	-139.98076	-836.08404	-811.47791	-139.97588	-790.89606	-781.81904	-139.98929	-940.47416	-725.1256	-139.99539	-940.33867	-940.33867	-139.97588	-932.59048	-757.80315	-139.97953	-948.06111	-843.09804
-159.99473	-842.22025	-695.92194	-160.00814	-899.7907	-778.07414	-159.99839	-852.13776	-848.12634	-160.00693	-814.55794	-819.57158	-160.01302	-945.27865	-774.89317	-160.01547	-956.29247	-956.29247	-159.99961	-941.37944	-801.61258	-160.01912	-957.84875	-874.808
-180.00017	-859.06624	-746.06088	-180.02212	-905.89025	-819.30913	-180.00992	-864.66372	-873.08954	-180.00505	-833.87935	-849.80023	-180.00748	-949.31713	-817.1165	-180.02457	-969.57536	-969.57536	-179.99163	-949.49732	-839.79492	-180.00992	-966.30077	-900.55589
-200.04709	-872.74086	-787.2865	-200.03121	-910.59864	-852.49338	-200.02758	-875.6455	-891.64891	-200.0483	-849.85569	-874.38163	-200.03488	-952.10126	-852.69618	-200.03976	-980.8841	-980.8841	-200.02512	-955.50382	-872.08783	-200.03733	-972.64012	-922.64157
-220.02324	-884.82943	-821.23474	-220.03909	-914.45033	-878.23606	-220.02935	-885.34166	-905.07972	-220.02812	-863.17537	-890.61139	-220.0196	-955.17072	-882.36253	-220.02812	-990.68398	-990.68398	-220.04397	-961.64421	-897.28524	-220.03301	-979.25445	-939.9782
-240.05063	-895.04981	-848.19925	-240.03113	-917.41715	-898.10248	-240.02502	-892.60475	-914.64444	-240.03357	-874.14978	-905.06042	-240.03721	-957.5995	-907.40119	-240.03845	-998.83297	-998.83297	-240.0238	-965.73026	-918.86245	-240.04209	-982.99826	-953.24768
-260.02314	-903.76423	-868.70544	-260.03291	-919.6706	-912.23814	-260.01462	-899.97055	-921.46729	-260.02437	-884.90959	-913.84308	-260.02437	-960.04563	-926.91469	-260.02681	-1005.29753	-1005.29753	-260.04634	-970.31651	-937.01107	-260.02681	-987.43701	-963.58516
-280.02371	-910.81709	-883.68715	-280.02251	-922.02426	-922.97237	-280.04688	-906.10348	-926.49911	-280.02615	-892.38836	-921.08337	-280.02737	-960.90487	-943.00573	-280.0481	-1010.60303	-1010.60303	-280.04934	-973.02128	-951.2181	-280.03591	-991.53598	-970.78965
-300.02915	-917.52252	-895.00156	-300.03037	-923.68212	-930.26345	-300.02427	-911.16104	-930.18357	-300.0511	-901.4053	-926.76617	-300.04866	-962.54755	-955.63558	-300.03647	-1016.23181	-1016.23181	-300.0377	-976.12614	-962.46594	-300.02549	-994.61893	-977.40467
-320.02483	-922.45964	-903.02862	-320.03093	-925.37011	-935.11314	-320.03582	-916.07638	-932.57211	-320.02727	-908.72658	-931.2513	-320.03215	-963.21581	-965.53368	-320.03337	-1019.37263	-1019.37263	-320.04678	-979.14524	-971.28104	-320.01875	-996.84828	-981.21179
-340.03394	-927.36926	-909.36633	-340.02417	-926.50796	-939.21443	-340.0437	-920.08714	-934.33328	-340.01563	-910.61555	-934.69722	-340.03271	-965.18567	-972.27711	-340.03394	-1024.13059	-1024.13059	-340.02295	-981.39113	-977.6492	-340.02539	-999.60622	-985.79107
-360.04792	-931.22579	-914.27583	-360.02107	-927.51112	-942.18739	-360.04424	-924.07923	-936.21368	-360.03569	-916.61544	-937.77367	-360.01985	-964.85537	-978.5081	-360.02351	-1027.60899	-1027.60899	-360.04182	-982.75982	-983.81889	-360.04302	-1001.53282	-987.41071
-380.04114	-934.2746	-918.63741	-380.01187	-928.4476	-944.32166	-380.03259	-926.59534	-937.59589	-380.04114	-922.75537	-939.43191	-380.0241	-966.18466	-982.44456	-380.04727	-1029.50131	-1029.50131	-380.03381	-985.42525	-986.73436	-380.03381	-1002.78942	-990.5114
-400.04539	-936.96382	-921.17603	-400.03926	-929.45555	-945.50279	-400.03926	-929.98875	-938.68223	-400.01489	-924.00564	-941.12728	-400.04539	-967.48128	-985.94084	-400.02097	-1032.06444	-1032.06444	-400.00876	-987.1784	-990.02859	-400.03806	-1003.20862	-990.83072
-420.03862	-939.45639	-922.82494	-420.02886	-930.13303	-946.93532	-420.01299	-932.08413	-939.65537	-420.03252	-927.95269	-942.30534	-420.02275	-967.8197	-987.60168	-420.01543	-1035.08134	-1035.08134	-420.03374	-988.46206	-992.01135	-420.01787	-1005.09456	-992.39272
-440.04771	-941.48219	-925.33336	-440.05015	-930.67745	-947.7534	-440.03306	-934.11413	-940.68116	-440.01846	-929.91191	-944.88186	-440.04648	-968.6681	-990.13363	-440.02334	-1036.47279	-1036.47279	-440.04404	-990.14458	-994.56864	-440.02573	-1005.60164	-993.5492
-460.03242	-943.10429	-927.05335	-460.04829	-931.76811	-948.19184	-460.04951	-936.42304	-941.17378	-460.01899	-931.84763	-944.42736	-460.03975	-968.54624	-991.51033	-460.02144	-1038.35255	-1038.35255	-460.03486	-990.30746	-995.12497	-460.02144	-1007.29194	-994.17116
-480.04028	-943.96099	-928.93876	-480.02324	-932.83939	-949.00969	-480.02446	-938.11268	-941.7448	-480.00981	-934.6352	-945.62176	-480.02568	-968.70307	-993.06748	-480.01836	-1039.70482	-1039.70482	-480.01958	-992.24004	-996.76804	-480.03296	-1006.83433	-995.83563
-500.04819	-944.71978	-928.37617	-500.01768	-933.41322	-949.26545	-500.02256	-939.94192	-941.99595	-500.025	-938.44641	-946.59562	-500.01646	-969.94952	-994.00257	-500.02256	-1040.44729	-1040.44729	-500.04082	-993.03216	-997.31188	-500.04082	-1008.21976	-996.28559
-520.02554	-945.66411	-929.92558	-520.02925	-934.49918	-949.07069	-520.03047	-941.50929	-942.65089	-520.03169	-938.55724	-947.71839	-520.02437	-971.20832	-994.79019	-520.05239	-1041.60685	-1041.60685	-520.04873	-993.8562	-999.34216	-520.02192	-1008.20227	-996.58479
-540.04077	-946.20027	-930.64815	-540.02612	-934.19499	-949.15353	-540.02612	-943.33933	-943.37175	-540.02979	-938.17809	-947.384	-540.03711	-970.62076	-995.46106	-540.02979	-1041.84929	-1041.84929	-540.02856	-994.321	-999.05531	-540.03345	-1008.37569	-997.49266
-560.03154	-946.396	-931.78273	-560.03276	-935.21612	-949.70213	-560.03276	-944.7549	-944.30744	-560.02178	-940.96662	-947.86569	-560.03032	-971.13068	-995.86822	-560.03887	-1043.15293	-1043.15293	-560.02427	-996.06083	-999.16876	-560.04375	-1008.35087	-997.60831
-580.01748	-946.41774	-931.54771	-580.04434	-935.87001	-949.42962	-580.02725	-944.6101	-943.8714	-580.02603	-941.69728	-948.4147	-580.03457	-971.34683	-996.59023	-580.04556	-1042.33095	-1042.33095	-580.03213	-996.57042	-1000.43366	-580.02969	-1008.46487	-998.27038
-600.02539	-946.41346	-932.52219	-600.03633	-936.56718	-948.86498	-600.03511	-945.45273	-944.60528	-600.03877	-944.53842	-948.35054	-600.029	-970.70147	-996.84943	-600.03877	-1044.98566	-1044.98566	-600.04487	-997.45793	-1000.85489	-600.04126	-1009.1029	-998.15186
-620.04058	-946.74607	-932.60287	-620.03203	-937.09752	-948.4331	-620.02959	-946.50091	-945.454	-620.04663	-945.15224	-947.41961	-620.03691	-971.25637	-997.03882	-620.03081	-1044.07008	-1044.07008	-620.03203	-998.2809	-1000.97825	-620.02715	-1008.62936	-998.05039
-640.01919	-946.02289	-933.29935	-640.02524	-937.38527	-948.57989	-640.04111	-947.26203	-945.00611	-640.02402	-945.13554	-947.51417	-640.03501	-970.77264	-997.44606	-640.02896	-1043.94127	-1043.94127	-640.02402	-998.00742	-1000.79873	-640.03018	-1009.30822	-998.40109
-660.03555	-945.2466	-932.8956	-660.03071	-938.00434	-947.76679	-660.03315	-947.48844	-945.47568	-660.03799	-946.57715	-949.83242	-660.03071	-971.73451	-997.42982	-660.04409	-1044.10127	-1044.10127	-660.02461	-998.33478	-1001.05315	-660.0417	-1008.63665	-998.13963
-680.02764	-944.86536	-934.81501	-680.02881	-938.49952	-948.39116	-680.0459	-947.93608	-945.75769	-680.02764	-947.88667	-949.33515	-680.03491	-972.02952	-997.64701	-680.03252	-1044.54505	-1044.54505	-680.02764	-998.60975	-1001.66064	-680.03613	-1008.86626	-998.40821
-700.03062	-944.26735	-934.42625	-700.0355	-938.75742	-948.0754	-700.02939	-948.70061	-945.87922	-700.03672	-947.9104	-950.51003	-700.02817	-971.40496	-997.97961	-700.03916	-1046.17287	-1046.17287	-700.03179	-999.04765	-1001.06607	-700.02085	-1007.81744	-999.67257
-720.04341	-942.87502	-933.50728	-720.0373	-939.21965	-947.27348	-720.04341	-949.08116	-946.0113	-720.04824	-949.59265	-950.74355	-720.0397	-973.04169	-998.22396	-720.03848	-1045.59987	-1045.59987	-720.04092	-1000.48172	-1001.61778	-720.01777	-1008.19148	-999.23353
-740.05	-943.08349	-934.64182	-740.03657	-939.90727	-947.0758	-740.02075	-949.86845	-946.00265	-740.02319	-949.97638	-950.85609	-740.0293	-971.44792	-998.4709	-740.0415	-1044.53257	-1044.53257	-740.01465	-1000.11983	-1001.99558	-740.0415	-1007.5959	-999.24809
-760.03965	-942.19732	-935.06489	-760.04448	-942.60397	-946.99815	-760.04209	-949.68942	-946.09373	-760.04692	-951.14186	-952.13696	-760.01646	-972.28128	-998.77794	-760.0457	-1043.53189	-1043.53189	-760.04209	-1001.3769	-1000.82171	-760.01519	-1007.43034	-999.19492
-780.05234	-940.93552	-935.16911	-780.03281	-940.424	-946.09805	-780.01943	-949.69105	-947.11893	-780.0231	-950.198	-951.18797	-780.03774	-972.13856	-999.05951	-780.03896	-1044.40413	-1044.40413	-780.01211	-1001.04074	-1001.25088	-780.02554	-1007.1356	-999.73157
-800.04072	-941.0574	-934.21429	-800.05049	-941.94117	-946.63365	-800.05049	-950.68723	-947.16595	-800.04927	-950.56655	-951.1408	-800.01997	-972.61017	-998.57783	-800.02124	-1044.89939	-1044.89939	-800.04688	-1001.30678	-1002.06645	-800.02241	-1006.8242	-999.46135
-820.02178	-939.31537	-934.95646	-820.04375	-941.70371	-945.26068	-820.04375	-950.69887	-946.94112	-820.04736	-949.77118	-950.86254	-820.04863	-972.12695	-999.01801	-820.04502	-1043.83176	-1043.83176	-820.04131	-1002.03661	-1000.94999	-820.03154	-1005.9883	-999.17666
-840.02969	-938.58508	-934.94675	-840.01621	-941.99453	-944.90938	-840.01992	-950.32545	-946.58701	-840.03086	-948.72574	-951.35723	-840.03945	-972.59495	-998.20038	-840.02236	-1043.64417	-1043.64417	-840.01992	-1002.07224	-1001.67695	-840.04189	-1006.06793	-999.27481
-860.02529	-937.05701	-934.90784	-860.04365	-942.50006	-943.90867	-860.04609	-950.77546	-947.28458	-860.04854	-954.70609	-953.11567	-860.01924	-972.67532	-998.88104	-860.05215	-1042.16425	-1042.16425	-860.04736	-1001.3649	-1000.47909	-860.02041	-1004.94291	-999.37069
-880.03691	-935.69892	-935.09699	-880.03447	-942.39559	-942.39584	-880.02344	-951.278	-948.00339	-880.02344	-954.12049	-953.21383	-880.03809	-971.9545	-999.07564	-880.02471	-1043.0462	-1043.0462	-880.01855	-1002.21557	-1001.00428	-880.04424	-1004.53885	-999.49935
-900.04717	-933.87515	-935.59746	-900.03135	-943.54784	-943.46388	-900.03623	-951.03172	-947.04658	-900.03984	-955.3537	-953.49305	-900.04229	-973.22945	-998.41951	-900.0375	-1043.86492	-1043.86492	-900.04111	-1002.23567	-1000.5327	-900.02764	-1004.04652	-999.13565
-920.02334	-933.12217	-935.78955	-920.02949	-943.05269	-942.30835	-920.02822	-951.32564	-947.61866	-920.02949	-956.57649	-951.85996	-920.04775	-972.95535	-998.90445	-920.03193	-1042.25696	-1042.25696	-920.02949	-1002.53317	-1000.70332	-920.03076	-1003.18611	-999.79024
-940.02754	-931.81348	-935.94877	-940.0373	-942.85548	-941.42443	-940.03613	-951.18545	-946.87644	-940.01787	-956.11836	-953.02109	-940.03486	-972.15925	-998.82467	-940.03984	-1041.76408	-1041.76408	-940.03369	-1002.4709	-1000.03924	-940.0373	-1002.13424	-1000.27312
-960.03428	-930.21088	-935.45569	-960.02939	-943.4323	-941.14302	-960.04033	-951.17843	-947.38544	-960.03301	-953.51823	-953.98663	-960.03428	-973.14253	-998.50233	-960.03428	-1041.65555	-1041.65555	-960.02813	-1001.72057	-1000.03316	-960.03672	-1001.84785	-999.57858
-980.02871	-929.01559	-934.83045	-980.03848	-944.02024	-940.88661	-980.02998	-950.5334	-948.12713	-980.04092	-955.85881	-952.08536	-980.02012	-973.57156	-998.24522	-980.04092	-1040.46553	-1040.46553	-980.03115	-1003.35287	-998.76656	-980.04092	-1001.20628	-999.48954
-1000.0292	-928.02564	-935.17213	-1000.0292	-943.91163	-939.09001	-1000.03174	-950.38829	-947.54145	-1000.02324	-954.02268	-952.70623	-1000.02324	-973.12744	-998.72881	-1000.02441	-1040.34857	-1040.34857	-1000.03662	-1003.72091	-1000.31824	-1000.02441	-1000.13503	-999.33367
-980.02998	-928.99851	-935.94511	-980.03232	-944.24014	-941.16141	-980.02139	-950.8954	-948.49114	-980.03359	-957.37237	-952.63867	-980.03721	-972.48853	-998.67887	-980.03721	-1040.41515	-1040.41515	-980.03115	-1003.46472	-1000.11987	-980.03721	-1002.16485	-1000.67432
-960.03555	-931.04783	-936.28438	-960.02939	-944.0492	-942.0767	-960.02207	-951.2707	-948.39469	-960.01719	-957.68949	-952.94095	-960.03057	-971.64764	-998.64649	-960.04766	-1042.15026	-1042.15026	-960.02813	-1003.04698	-1001.12446	-960.02939	-1002.30187	-1000.3609
-940.03242	-932.02733	-936.9216	-940.0373	-943.24526	-942.72484	-940.03613	-951.01331	-948.25369	-940.03486	-956.22708	-953.12569	-940.03984	-972.60313	-999.66479	-940.0373	-1042.17572	-1042.17572	-940.03369	-1003.62548	-1001.55308	-940.03984	-1002.36583	-1000.55619
-920.03672	-933.42656	-936.06759	-920.03076	-943.37322	-943.47115	-920.02578	-950.48118	-948.67119	-920.04531	-953.71795	-953.40396	-920.02705	-972.86738	-1000.03786	-920.03193	-1041.62435	-1041.62435	-920.0417	-1003.03756	-1001.25165	-920.03076	-1004.17732	-1000.858
-900.03623	-934.1907	-936.45833	-900.02158	-942.58237	-944.53496	-900.0375	-951.30733	-948.0979	-900.04111	-955.57017	-952.40708	-900.04355	-972.96729	-999.41939	-900.04229	-1042.72432	-1042.72432	-900.03506	-1003.10404	-1002.30031	-900.02891	-1002.86295	-999.6143
-880.04541	-936.13894	-936.81675	-880.02227	-942.45713	-945.45307	-880.01855	-951.16343	-948.57087	-880.021	-955.7385	-953.83083	-880.02832	-972.74616	-999.50678	-880.02344	-1042.2188	-1042.2188	-880.01982	-1001.80602	-1002.18615	-880.02832	-1004.77496	-1001.0012
-860.02412	-936.57218	-936.20392	-860.03145	-941.4581	-945.81568	-860.03271	-950.28618	-948.30356	-860.04854	-955.37444	-951.93695	-860.03506	-972.41717	-1000.15251	-860.01924	-1041.82309	-1041.82309	-860.02783	-1001.99014	-1001.63532	-860.02168	-1005.50337	-1000.2169
-840.04424	-938.01811	-936.8417	-840.03457	-940.83234	-945.45883	-840.04795	-950.58976	-948.83362	-840.03457	-953.78458	-954.00542	-840.02354	-971.92148	-999.76975	-840.03701	-1043.37547	-1043.37547	-840.01992	-1001.56747	-1001.91217	-840.02236	-1005.16083	-1000.68381
-820.02422	-939.80853	-936.81793	-820.02793	-940.57547	-945.99921	-820.02666	-950.39379	-948.47032	-820.0291	-956.92225	-952.68113	-820.04736	-973.29102	-999.9038	-820.0291	-1043.51371	-1043.51371	-820.04258	-1001.49264	-1002.0619	-820.01807	-1005.69028	-1000.45111
-800.02607	-940.35371	-937.22784	-800.03096	-940.10555	-947.76897	-800.03462	-950.414	-948.15757	-800.02852	-957.57138	-951.93381	-800.04072	-972.81141	-1000.05327	-800.03462	-1043.82213	-1043.82213	-800.03345	-1001.13157	-1002.18246	-800.02241	-1006.05875	-1000.79131
-780.04751	-942.98577	-936.80862	-780.01699	-939.94113	-947.91847	-780.03408	-949.46443	-948.01303	-780.02188	-955.69571	-951.62953	-780.02427	-972.90426	-999.77442	-780.0231	-1044.05004	-1044.05004	-780.01943	-1000.98882	-1002.64899	-780.02681	-1006.85188	-1000.88216
-760.025	-943.42479	-937.07923	-760.0311	-939.42614	-947.22012	-760.02739	-949.57911	-947.65957	-760.02739	-954.63383	-952.10637	-760.01646	-973.36986	-999.73538	-760.04326	-1043.18454	-1043.18454	-760.03965	-1000.23412	-1002.26439	-760.04937	-1006.7003	-1000.84965
-740.03174	-943.84135	-936.90675	-740.02202	-938.98949	-947.64136	-740.03784	-949.01514	-947.46726	-740.02202	-955.89586	-952.31996	-740.04512	-973.34389	-999.98887	-740.03901	-1044.14416	-1044.14416	-740.02202	-1000.1139	-1001.92235	-740.02686	-1006.89495	-1000.81353
-720.0397	-945.26124	-936.49079	-720.04585	-938.34543	-949.12318	-720.04585	-949.02244	-948.44585	-720.04824	-956.17445	-951.42131	-720.02144	-972.96139	-999.68608	-720.01777	-1044.61986	-1044.61986	-720.03242	-999.8625	-1003.01897	-720.01895	-1007.35624	-1000.10127
-700.04771	-945.76435	-936.25127	-700.03672	-937.95573	-949.18844	-700.03672	-948.80287	-948.1759	-700.0355	-953.30992	-951.92674	-700.04771	-972.73234	-999.95181	-700.04033	-1044.38647	-1044.38647	-700.01841	-999.08278	-1002.11654	-700.0416	-1007.65563	-1000.22821
-680.04106	-946.53594	-937.16558	-680.04346	-937.59495	-950.04163	-680.04346	-947.93548	-947.79625	-680.03369	-953.84887	-952.12117	-680.03491	-972.29148	-999.8054	-680.03008	-1043.93434	-1043.93434	-680.04346	-999.53762	-1002.96736	-680.03491	-1007.89435	-1000.3586
-660.02954	-946.92172	-936.17594	-660.03555	-937.29241	-950.73554	-660.02461	-947.2436	-947.77133	-660.02217	-954.62678	-951.06316	-660.04292	-972.87612	-999.90813	-660.03682	-1042.89185	-1042.89185	-660.03437	-997.9449	-1003.18861	-660.04048	-1007.17556	-1000.31905
-640.03867	-947.12456	-936.12297	-640.03867	-936.49126	-950.47708	-640.03867	-947.07953	-947.6154	-640.04111	-953.49152	-951.61957	-640.03135	-972.02422	-999.68905	-640.04478	-1043.4565	-1043.4565	-640.04233	-999.26542	-1002.95181	-640.04355	-1008.19216	-1000.41788
-620.04302	-947.59808	-935.95428	-620.04424	-935.97719	-950.93878	-620.04058	-946.07464	-947.11567	-620.04546	-951.88162	-951.74286	-620.03813	-972.63985	-999.12686	-620.04424	-1042.74253	-1042.74253	-620.03325	-997.5598	-1002.84848	-620.05034	-1007.91178	-999.87731
-600.03271	-945.69565	-935.58259	-600.03511	-935.56113	-951.55325	-600.04731	-945.76067	-947.11777	-600.03511	-949.95325	-950.94685	-600.04126	-970.94329	-999.30266	-600.03633	-1042.06041	-1042.06041	-600.03755	-997.87342	-1002.89085	-600.03755	-1007.68835	-999.64793
-580.03579	-947.25141	-935.48242	-580.04556	-934.69627	-952.12872	-580.04067	-943.83741	-947.04331	-580.02847	-948.83979	-949.65778	-580.03701	-971.81911	-998.68394	-580.048	-1041.13919	-1041.13919	-580.04678	-997.02144	-1002.35765	-580.04556	-1008.40435	-998.93041
-560.03276	-947.14648	-935.572	-560.03525	-934.11889	-951.8632	-560.03154	-942.42196	-946.6429	-560.03154	-947.48664	-949.83221	-560.04863	-971.58394	-998.58781	-560.02549	-1040.18825	-1040.18825	-560.04009	-995.37735	-1000.90939	-560.04253	-1008.0016	-999.32067
-540.04199	-946.88338	-934.67606	-540.03955	-933.70036	-951.7029	-540.04077	-941.03698	-946.30852	-540.02856	-947.4496	-948.36231	-540.04077	-970.88304	-997.9977	-540.04443	-1039.78023	-1039.78023	-540.02979	-994.74191	-1001.58421	-540.03345	-1007.89718	-998.71997
-520.02798	-946.01831	-934.22415	-520.03047	-932.72346	-951.64001	-520.02676	-939.77409	-945.56862	-520.01821	-945.224	-947.55124	-520.02554	-971.15433	-997.14093	-520.03291	-1039.72538	-1039.72538	-520.01216	-994.16466	-1000.93042	-520.0353	-1007.77766	-998.53084
-500.03354	-945.54311	-932.51949	-500.03354	-931.88192	-950.95579	-500.03354	-938.84088	-945.45059	-500.03843	-943.07549	-948.4306	-500.02134	-970.44567	-996.7655	-500.03477	-1037.49149	-1037.49149	-500.02134	-993.061	-999.73958	-500.025	-1006.31958	-997.53887
-480.02324	-944.16694	-931.8859	-480.02812	-930.98532	-951.50375	-480.02446	-936.98442	-944.76093	-480.0293	-941.41318	-949.03772	-480.03667	-970.98366	-995.151	-480.01348	-1037.39787	-1037.39787	-480.04521	-992.65536	-999.26631	-480.01958	-1006.57899	-996.92965
-460.02998	-942.55527	-930.85486	-460.03242	-930.7825	-951.04297	-460.0312	-935.39932	-944.22853	-460.03364	-937.5999	-946.44758	-460.01289	-969.59665	-994.29271	-460.04097	-1035.8169	-1035.8169	-460.02388	-991.16178	-996.97543	-460.0251	-1005.42624	-995.93472
-440.03306	-940.96178	-929.2802	-440.02212	-929.8636	-950.4137	-440.03672	-933.0351	-943.26636	-440.02334	-937.45316	-944.38225	-440.01724	-969.03663	-992.9721	-440.01846	-1033.45278	-1033.45278	-440.02212	-990.09135	-995.22319	-440.02573	-1004.85043	-995.94161
-420.0313	-939.19844	-926.34909	-420.03252	-928.85729	-949.2289	-420.0313	-930.92775	-942.4838	-420.0313	-931.3603	-943.06599	-420.0252	-969.24738	-990.60097	-420.0313	-1031.88305	-1031.88305	-420.03374	-988.07021	-993.43819	-420.01909	-1003.50456	-993.06224
-400.01121	-937.04078	-924.22109	-400.01853	-928.15113	-947.8216	-400.01731	-927.87037	-941.28501	-400.02222	-927.78386	-941.23129	-400.02585	-968.35428	-988.45862	-400.01975	-1030.08639	-1030.08639	-400.03806	-986.99405	-991.10801	-400.03926	-1002.35519	-992.53461
-380.02163	-934.10865	-921.59171	-380.03018	-927.15168	-947.05341	-380.03994	-925.05111	-940.82672	-380.03018	-924.1106	-939.67651	-380.02163	-967.8454	-984.67356	-380.03259	-1027.27179	-1027.27179	-380.0314	-984.3628	-988.0574	-380.02896	-1001.99902	-990.39761
-360.04424	-930.52045	-918.81096	-360.03569	-926.16535	-944.4726	-360.02107	-921.83441	-939.57879	-360.02351	-920.66374	-938.275	-360.04546	-966.61056	-979.95501	-360.02107	-1023.96712	-1023.96712	-360.02229	-983.22216	-983.92758	-360.02229	-1000.04361	-988.38285
-340.0449	-926.73652	-912.66074	-340.0498	-924.73121	-941.61359	-340.01807	-918.17291	-937.51621	-340.01807	-914.59596	-934.61653	-340.0437	-966.38415	-974.31187	-340.01931	-1019.85322	-1019.85322	-340.03394	-980.77445	-978.78366	-340.02661	-998.12265	-986.17634
-320.04558	-922.1487	-906.82104	-320.02361	-923.2511	-938.16206	-320.02849	-913.93439	-934.55775	-320.048	-907.66903	-931.76785	-320.02605	-964.77528	-966.93993	-320.02849	-1016.05626	-1016.05626	-320.03459	-979.05504	-971.25474	-320.03823	-995.42266	-981.52237
-300.04624	-916.39931	-897.47206	-300.04866	-921.56958	-931.83544	-300.04258	-909.51341	-932.16357	-300.02305	-901.90542	-925.63931	-300.04377	-963.3423	-956.24155	-300.02183	-1012.47224	-1012.47224	-300.03892	-976.19872	-962.09514	-300.0377	-992.02354	-977.37239
-280.03958	-910.05956	-885.04379	-280.04324	-920.16907	-924.01845	-280.02859	-904.54608	-928.06029	-280.04688	-894.71481	-921.32216	-280.03347	-960.19732	-942.64767	-280.02371	-1007.743	-1007.743	-280.03103	-973.36081	-949.77211	-280.03469	-990.39638	-970.06838
-260.03779	-903.22749	-869.48072	-260.02073	-918.20996	-912.63845	-260.04023	-897.91613	-923.5455	-260.01462	-885.57993	-912.54884	-260.03657	-958.83507	-926.17396	-260.03899	-1002.45309	-1002.45309	-260.02681	-970.0934	-934.61959	-260.04509	-986.48135	-963.56664
-240.01648	-893.70368	-846.08787	-240.05063	-915.64859	-897.54503	-240.05063	-891.11412	-915.96368	-240.02014	-875.39478	-903.63166	-240.04333	-957.5475	-904.87607	-240.03479	-995.23774	-995.23774	-240.03845	-964.19327	-916.72002	-240.03967	-981.86745	-951.38011
-220.03545	-883.56647	-818.49166	-220.03789	-912.37997	-875.89249	-220.0342	-882.99808	-904.98636	-220.04644	-862.5229	-889.59521	-220.03179	-955.13933	-879.51202	-220.04033	-986.6245	-986.6245	-220.03545	-959.69738	-894.31155	-220.04397	-976.99585	-937.15866
-200.01536	-871.80219	-782.82834	-200.04952	-908.65661	-848.83964	-200.03	-873.60241	-891.63607	-200.03245	-851.15156	-869.71387	-200.04464	-952.37439	-849.52677	-200.03488	-977.51858	-977.51858	-200.03733	-954.09074	-868.39028	-200.03976	-971.41635	-920.51252
-180.01603	-857.78138	-739.39281	-180.03188	-903.82562	-813.58543	-180.02946	-862.91897	-870.43578	-180.03433	-832.68636	-846.68697	-180.0136	-949.58218	-814.3823	-180.03433	-966.58498	-966.58498	-180.00383	-947.32072	-837.29211	-180.02578	-964.78312	-897.27117
-160.02156	-841.73995	-686.99004	-160.03864	-897.78697	-771.46252	-160.03743	-849.96938	-842.70426	-160.04108	-814.93326	-814.77491	-160.024	-945.72146	-774.41899	-160.0423	-952.24136	-952.24136	-160.01058	-939.68136	-801.69571	-160.0301	-956.82975	-870.96516
-140.03441	-822.27868	-630.84263	-140.04784	-889.23339	-722.32996	-140.01855	-834.52189	-804.37792	-140.01979	-788.33334	-773.68573	-140.03685	-939.45675	-730.44466	-140.03441	-936.07374	-936.07374	-140.02223	-930.81942	-761.98406	-140.04052	-947.84713	-838.08834
-120.00093	-799.84996	-569.19682	-120.02043	-876.99054	-666.90001	-120.02043	-816.57629	-755.70702	-120.02655	-759.04098	-727.32118	-120.03264	-933.51287	-680.82975	-120.00703	-915.4656	-915.4656	-119.99604	-920.51498	-716.66547	-120.03264	-935.43059	-800.53557
-100.015	-774.55623	-502.41038	-100.03085	-861.57423	-603.48905	-100.03208	-793.63841	-697.14043	-100.03696	-721.32534	-672.93372	-100.01256	-924.18291	-624.84822	-100.01988	-890.14219	-890.14219	-100.00646	-908.19151	-665.14107	-100.00891	-920.52752	-755.33824
-80.03273	-746.06205	-428.70643	-80.04615	-839.38009	-532.14902	-80.01566	-766.13209	-627.00802	-80.00712	-676.48845	-607.1893	-80.03273	-910.37895	-562.4723	-80.03762	-859.49382	-859.49382	-80.01932	-890.52912	-607.74385	-80.02542	-902.72349	-704.48046
-60.00291	-715.54437	-345.97916	-60.0212	-807.88586	-450.95424	-60.02242	-731.25253	-544.68625	-60.01144	-612.58723	-531.20642	-60.04437	-890.20425	-490.56416	-60.04559	-819.42111	-819.42111	-60.02974	-866.37393	-540.72068	-60.03339	-879.17545	-643.40923
-40.00966	-679.57241	-257.42025	-40.0304	-761.30379	-355.37895	-40.0304	-687.40769	-444.90037	-40.01698	-527.27364	-437.6638	-40.01942	-858.67638	-405.30465	-40.02064	-762.80681	-762.80681	-39.9877	-825.77162	-464.17266	-40.00844	-848.33472	-569.11441
-30.01304	-660.04341	-204.55387	-30.00694	-728.5439	-299.88856	-30.04231	-659.7078	-386.46536	-30.02889	-467.83921	-379.62371	-30.01548	-837.58638	-357.56807	-30.02767	-726.19137	-726.19137	-29.9984	-795.58203	-416.28352	-30.01914	-828.75793	-524.82371
-27.48827	-653.15865	-191.7457	-27.50656	-718.81959	-283.42016	-27.50656	-651.22512	-366.83919	-27.51022	-451.62498	-363.33272	-27.50534	-830.53748	-343.59128	-27.50779	-713.84842	-713.84842	-27.49559	-785.59923	-401.90789	-27.51388	-822.81062	-510.91681
-25.00009	-648.14175	-176.23571	-25.00009	-707.30301	-266.33269	-25.00009	-643.64405	-348.90656	-25.00497	-433.3805	-344.40264	-25.00131	-822.56462	-329.42955	-25.00741	-701.43217	-701.43217	-24.98912	-775.10099	-387.77043	-25.00863	-816.25357	-497.96638
-22.50215	-642.2088	-163.76073	-22.51557	-698.89392	-249.70395	-22.51435	-634.55276	-330.04026	-22.50338	-414.09176	-330.0622	-22.51557	-815.20806	-315.77194	-22.51923	-689.06899	-689.06899	-22.4863	-764.16179	-373.58301	-22.50094	-809.82151	-484.54522
-19.98836	-636.07712	-148.4047	-20.00788	-684.9224	-234.6015	-20.00544	-626.70136	-313.83962	-19.99934	-396.15982	-312.19837	-20.01032	-807.29165	-302.25411	-20.01398	-677.05285	-677.05285	-19.99934	-753.05499	-360.87257	-20.003	-802.75695	-471.16275
-17.48921	-629.27143	-134.67716	-17.50506	-673.96914	-215.8411	-17.50385	-617.49627	-295.24453	-17.50506	-373.87715	-295.36993	-17.50385	-799.22188	-286.29502	-17.50872	-659.27946	-659.27946	-17.49409	-741.47442	-344.56162	-17.5136	-795.24117	-455.9042
-14.99493	-623.24497	-121.67388	-15.01079	-661.75638	-201.09351	-15.01445	-608.98492	-275.40557	-15.00835	-353.19528	-278.53251	-15.01689	-790.39021	-271.26939	-15.01933	-639.85992	-639.85992	-14.98396	-726.97939	-329.92571	-15.00713	-786.81846	-439.8068
-12.49456	-616.54324	-105.05832	-12.51163	-647.71027	-182.88765	-12.50919	-599.02264	-255.05011	-12.50432	-329.91213	-256.87555	-12.51773	-780.69413	-255.53545	-12.51529	-610.5899	-610.5899	-12.48236	-714.10864	-313.57393	-12.5031	-774.32567	-422.43886
-9.99296	-608.29782	-88.60438	-10.0076	-633.74542	-162.41334	-10.00394	-588.76733	-233.80573	-10.00882	-306.14137	-237.28504	-10.01004	-771.08194	-237.92089	-10.01004	-559.62157	-559.62157	-9.9954	-696.44383	-296.9314	-10.01004	-746.76315	-404.03025
-7.50235	-600.85792	-71.66751	-7.5182	-618.976	-141.92469	-7.50722	-577.61244	-209.63223	-7.50966	-281.86953	-215.59778	-7.506	-761.06868	-219.71439	-7.50844	-464.6923	-464.6923	-7.49747	-681.25584	-279.4199	-7.51088	-646.78287	-383.66058
-4.99343	-589.19412	-54.27788	-5.01417	-604.25511	-115.16017	-5.01173	-565.99425	-181.57368	-5.00197	-259.16192	-191.26808	-5.01661	-750.93998	-200.71697	-5.01417	-306.53682	-306.53682	-4.98245	-661.81374	-258.36634	-5.00197	-319.52694	-359.02092
-2.48574	-573.16546	-33.80963	-2.50037	-589.2059	-73.88413	-2.50281	-553.9246	-143.98269	-2.49794	-234.12759	-159.92713	-2.50525	-739.28868	-176.90186	-2.50891	-172.32085	-172.32085	-2.49428	-634.52214	-235.35067	-2.50281	-199.6193	-325.45213
-0.01342	-558.17487	-11.62784	-0.02805	-576.85106	-13.63194	-0.02805	-537.88961	-68.28359	-0.01952	-209.77612	-118.83248	-0.03171	-727.7737	-148.80166	-0.03415	-78.32855	-78.32855	-0.0061	-578.73661	-209.52825	-0.0183	-78.84011	-256.35547
2.51257	-538.39327	8.45039	2.50769	-555.40976	47.70055	2.50891	-520.22153	39.41314	2.49916	-182.79786	-46.98901	2.50281	-716.26315	-111.14505	2.50525	-4.12773	-4.12773	2.50281	-372.48158	-174.4723	2.50281	-11.94047	-206.86068
4.99221	-521.70224	28.33723	5.01051	-538.75915	83.73194	4.99465	-126.62682	111.21433	4.98977	-108.04486	39.4032	5.01051	-701.78034	-60.56712	5.00929	60.12873	60.12873	4.98733	-50.44826	-126.50716	5.00319	45.22384	-157.49677
7.50844	-470.0319	45.5714	7.50113	-434.5984	111.25971	7.50478	151.86004	153.96493	7.49625	81.9789	111.43546	7.51698	-423.16349	6.50646	7.49747	119.25728	119.25728	7.49503	49.7172	-68.34289	7.5121	96.63743	-96.3468
10.00272	534.43326	61.163	10.00394	387.47795	133.67016	10.0076	276.15652	183.98417	9.99662	144.40839	157.96129	10.00272	89.42581	79.6132	9.99906	174.33882	174.33882	9.99906	128.03913	-5.06495	9.9954	144.64821	-20.04363
12.51285	592.73091	78.19351	12.51407	538.94139	154.69237	12.4909	377.14836	208.75591	12.48846	196.39474	190.29025	12.50797	210.42637	139.67535	12.51041	227.70176	227.70176	12.4909	195.30162	65.22088	12.50188	189.17967	72.99302
14.99859	603.9684	91.4793	14.99615	632.39558	172.34266	14.99859	476.27375	231.74822	14.98883	243.31822	217.05789	15.00713	313.31335	180.90544	14.99249	278.43806	278.43806	14.99127	254.52896	134.22045	15.00347	231.88847	179.7561
17.5075	612.53676	108.25054	17.50506	654.12235	190.68315	17.50385	561.72715	252.90703	17.49653	289.68155	241.14033	17.50019	400.30651	209.28142	17.50019	328.48424	328.48424	17.50262	307.01114	194.18071	17.49409	273.5047	277.27367
20.01276	618.6095	122.83222	20.01398	668.34049	207.08183	20.01276	600.9928	274.75598	20.00544	336.13387	261.90537	20.00544	478.80814	234.16754	20.00666	376.41398	376.41398	20.00056	356.38631	242.6582	20.00056	313.005	347.38491
22.50215	626.54397	136.75779	22.51923	681.1828	223.47487	22.49972	615.21038	293.93435	22.49362	379.15907	278.30246	22.51191	555.54249	252.28673	22.49606	425.89671	425.89671	22.4924	405.57484	279.68016	22.50703	352.04076	392.64056
25.00985	633.13362	150.70921	25.01107	695.82904	237.68623	25.00985	625.70341	312.32502	24.99887	414.66477	299.23342	25.02083	634.6669	269.91415	25.00741	475.22518	475.22518	25.00741	453.71949	309.07764	25.01473	391.87716	424.3151
27.51144	639.93955	165.20428	27.51022	706.71637	253.20612	27.51388	635.12444	327.82309	27.50413	437.35143	316.37177	27.51144	712.01212	284.23187	27.50656	525.71232	525.71232	27.50779	499.65497	328.21769	27.50168	430.50032	445.31178
30.02036	643.11658	177.15916	30.01914	716.72283	266.19283	30.00328	643.96152	346.66231	29.99352	456.60269	328.03422	30.01304	777.75469	298.20619	30.01182	575.74432	575.74432	29.99718	547.62139	345.84814	30.00694	471.78356	461.97624
50.01238	684.37497	277.37064	50.01116	783.72497	370.84279	50.01238	701.01575	469.06239	50.00262	574.50695	448.46758	50.00628	876.35304	392.44299	50.00384	782.89222	782.89222	50.00262	835.66692	442.26659	50.00262	794.34248	567.66858
75.0015	729.61218	393.93585	75.00272	833.64988	484.22048	75.00272	754.66819	600.73661	74.99661	663.46621	570.28664	75.01125	906.57004	498.48429	74.99783	849.09613	849.09613	74.99783	885.94574	550.23265	75.00759	893.18793	672.55437
99.99426	770.60338	500.18687	99.9967	865.34276	586.33861	99.99183	791.64993	705.17155	99.98085	722.9842	671.18	99.99305	924.34587	597.11108	99.98207	893.19174	893.19174	99.98573	908.95717	643.03473	99.98085	920.70191	749.50952
124.99923	805.76129	585.71398	124.99679	882.6631	681.01449	124.98461	822.02808	776.33348	124.98948	772.61071	743.45039	124.9907	936.0633	680.69013	124.99558	924.00593	924.00593	124.97728	923.53103	718.13779	124.98705	939.48258	813.43821
150.01519	833.38263	667.48505	150.01519	896.25554	752.63206	150.01519	843.8009	829.56725	150.00908	806.36955	798.21736	150.02738	943.31721	751.81806	150.01152	946.80442	946.80442	150.01031	937.39419	780.94009	150.02006	953.54009	859.852
175.02017	855.38381	732.9658	175.01895	905.11453	808.99578	175.02504	861.55069	866.70258	175.01528	831.44597	840.88348	175.00918	948.97248	808.35954	175.01283	964.78121	964.78121	175.01771	948.12164	831.46975	175.02869	964.65384	895.26867
200.04342	873.82932	787.40075	200.02147	910.9772	852.04964	200.02269	875.2734	891.85343	200.0361	853.91053	871.37627	200.0361	952.56312	854.51896	200.03733	980.11345	980.11345	200.03855	954.51874	871.83279	200.03	972.73477	923.08003
225.02888	888.59794	830.05345	225.03374	915.24186	883.66593	225.03374	886.52738	907.12211	225.02644	867.61018	890.38723	225.03987	957.40029	890.06159	225.02644	992.22587	992.22587	225.04351	961.35229	904.44539	225.03621	980.26259	943.54365
250.04604	900.62148	860.70344	250.04604	918.67434	905.43235	250.03384	895.18767	918.13358	250.02288	882.36956	905.47507	250.02776	958.47031	919.04156	250.03264	1001.76413	1001.76413	250.03018	967.48107	929.0839	250.03872	986.45864	958.94327
275.04248	910.30018	882.15848	275.03027	921.14322	920.40078	275.04856	903.52734	924.75007	275.0376	891.31479	918.01549	275.03394	961.2884	941.02843	275.03882	1007.33571	1007.33571	275.04248	970.61359	947.96039	275.01443	990.30352	969.5388
300.03037	918.24271	897.11143	300.04988	923.23054	929.7062	300.03159	911.04724	929.30103	300.02183	900.11514	924.04436	300.03892	963.61538	957.25758	300.02549	1014.19936	1014.19936	300.045	975.98413	961.85322	300.03647	994.37632	977.37514
325.03413	924.91674	906.12803	325.02925	924.97032	936.51004	325.04631	916.48325	932.48621	325.03167	908.05376	929.6803	325.02559	964.81477	968.47339	325.04631	1019.9788	1019.9788	325.04631	979.97658	972.97537	325.03777	996.97533	982.74769
350.03665	929.80599	914.3857	350.03542	926.84385	940.47165	350.03789	921.46514	934.70586	350.02935	916.93409	933.01672	350.04519	965.56975	976.88402	350.03179	1025.3312	1025.3312	350.02935	982.92469	980.24364	350.04033	999.71777	986.37824
375.03555	934.40449	918.92083	375.01846	928.15741	943.48542	375.03308	925.76512	937.03512	375.02942	922.63527	936.26497	375.02822	966.5627	982.92382	375.027	1027.27226	1027.27226	375.03186	984.99813	985.78541	375.02456	1001.93175	989.0437
400.03806	938.31458	922.28164	400.0283	929.30765	945.617	400.03806	929.46774	938.14404	400.03071	927.2914	938.36199	400.0283	967.28473	986.93194	400.03193	1031.79534	1031.79534	400.03806	986.56737	989.17088	400.02463	1003.86088	991.96823
425.02837	941.09796	927.01332	425.02837	930.56659	946.8008	425.0479	932.27411	938.91685	425.01987	929.5091	939.68142	425.03447	968.76107	990.0862	425.02231	1035.6469	1035.6469	425.02109	988.26902	992.056	425.03447	1005.08988	993.14406
450.03945	943.38196	929.2904	450.0248	931.51446	948.28624	450.04556	934.9973	940.4377	450.03091	933.20932	942.07102	450.02729	968.62475	992.09101	450.03579	1036.71562	1036.71562	450.03335	989.99225	995.22463	450.03213	1006.4586	993.60299
475.03711	944.96176	929.9972	475.02856	932.3847	948.57293	475.03833	937.22961	941.51457	475.03467	936.59613	942.33077	475.02979	969.71457	993.45752	475.03345	1038.54416	1038.54416	475.03345	992.0666	995.63169	475.03345	1007.42822	995.78371
500.03965	945.89333	933.00974	500.03232	932.87942	949.11034	500.03477	938.90787	942.26201	500.02256	941.33423	943.49111	500.03599	969.89325	995.12312	500.03721	1040.80045	1040.80045	500.04331	993.41486	996.62514	500.03477	1007.94334	995.92564
525.02876	947.06342	931.84593	525.03608	933.8283	949.28434	525.03364	941.47875	942.52865	525.02144	943.14317	945.79551	525.03486	970.60473	995.83722	525.03853	1040.78936	1040.78936	525.04219	994.04561	999.47494	525.03608	1008.35416	996.21067
550.01665	948.16819	932.18901	550.04595	934.58957	948.71599	550.04595	942.2347	942.76971	550.01665	943.40426	946.18608	550.04717	970.85657	996.76339	550.052	1041.50962	1041.50962	550.02031	995.74359	999.04676	550.04839	1009.09427	996.73563
575.02041	948.58702	933.13254	575.0436	935.67456	948.84317	575.04482	943.32258	943.68301	575.03384	945.18414	946.4535	575.04722	971.01014	997.29382	575.02041	1042.47138	1042.47138	575.01797	996.56207	1000.14239	575.02529	1009.5963	997.7856
600.04126	948.47587	933.585	600.04976	936.30414	948.61787	600.05342	945.08131	943.65094	600.02539	945.65166	945.61034	600.04487	971.64342	997.67015	600.02417	1042.51312	1042.51312	600.03877	997.15142	1000.70797	600.02051	1009.10116	998.40352
625.0377	948.53179	934.8452	625.04619	936.86732	949.16604	625.04131	946.41214	944.79226	625.05352	949.59358	948.16574	625.04253	971.36728	998.51277	625.02061	1043.11198	1043.11198	625.02422	997.70647	1001.07503	625.04741	1008.76928	998.0968
650.04019	948.10585	935.02014	650.04385	937.12553	948.42468	650.04873	946.80304	944.17762	650.03408	949.08188	947.74475	650.04629	972.11979	998.45081	650.03896	1044.74312	1044.74312	650.04507	997.13002	1000.56533	650.03408	1008.24397	998.76441
675.04512	947.12013	934.32893	675.05005	937.70569	948.19258	675.04766	948.072	944.92142	675.02202	949.10912	948.22142	675.05366	971.1669	998.65054	675.03911	1044.04759	1044.04759	675.0415	998.26847	1000.40053	675.02202	1009.02044	998.84765
700.04277	946.3506	935.42281	700.03916	938.66222	947.65908	700.01479	948.30608	944.83535	700.04526	954.35834	948.25902	700.01724	971.69364	998.73479	700.04277	1044.25513	1044.25513	700.03306	999.04056	1000.51734	700.01963	1007.50345	999.02939
725.04653	945.30681	936.5745	725.03555	939.33767	947.45224	725.01973	948.90029	945.32611	725.02344	955.27223	947.97394	725.021	971.79765	999.26799	725.02944	1044.42476	1044.42476	725.03437	998.56596	1000.74902	725.02344	1007.49591	999.92591
750.01982	944.7997	937.84163	750.03691	939.65526	946.51909	750.02959	949.0271	946.09033	750.02959	956.97877	949.44059	750.01982	972.4583	999.09803	750.0332	1043.09697	1043.09697	750.04912	999.2487	1001.29605	750.02349	1006.89481	1000.56266
775.01631	943.47961	935.964	775.02358	940.44939	946.26157	775.03086	949.32519	945.75414	775.03696	956.11717	950.36345	775.02969	972.05038	999.47585	775.03823	1045.35607	1045.35607	775.03696	1000.28723	1001.45134	775.02842	1007.03633	999.7097
800.02734	942.31443	939.18253	800.03589	940.89342	945.69915	800.03589	950.39133	945.97514	800.03833	956.18891	949.95795	800.02734	972.64935	999.62476	800.03833	1043.8189	1043.8189	800.03218	1000.07726	1000.66724	800.03345	1006.15452	999.52231
825.04082	940.80951	939.50234	825.0335	941.01691	945.03909	825.04082	949.88143	946.42517	825.0335	957.73897	949.59056	825.04082	972.40304	999.5837	825.03232	1043.75118	1043.75118	825.01035	1000.77976	1001.03957	825.02861	1005.64811	999.65182
850.02754	940.00165	938.99287	850.04463	941.57164	945.02238	850.03232	950.65109	946.3867	850.03359	960.18594	951.21729	850.02871	971.8625	999.37273	850.0251	1043.63086	1043.63086	850.03975	1001.22607	1000.44659	850.03848	1004.98377	1000.26586
875.0459	938.74372	936.35104	875.03496	942.80843	943.89972	875.03125	950.67307	946.99396	875.03613	955.39881	951.34327	875.02754	971.90733	999.6192	875.04102	1043.31859	1043.31859	875.03857	1001.80207	999.76891	875.02754	1004.57461	1000.74442
900.03867	937.2266	934.80049	900.046	942.5783	943.06939	900.04229	950.70926	945.89372	900.03379	957.95429	950.22087	900.04229	972.92927	999.23091	900.03506	1042.50749	1042.50749	900.03262	1001.67644	1000.82862	900.03506	1003.29409	999.91717
925.03633	934.57862	935.70534	925.02529	942.74223	942.25552	925.03867	950.2523	946.50809	925.04365	958.83804	951.48667	925.03633	972.87181	999.43954	925.03516	1042.12279	1042.12279	925.03389	1002.28966	1000.56815	925.03633	1002.91146	999.62465
950.04131	933.89421	936.27524	950.03633	943.20667	941.70623	950.04492	950.39555	946.48124	950.03887	960.32253	951.26601	950.04375	971.33211	999.09065	950.03887	1041.49021	1041.49021	950.04004	1002.86205	1000.5037	950.03271	1001.67638	999.47902
975.04385	931.7469	935.47027	975.03281	943.64473	940.91856	975.0292	950.30881	946.87502	975.03525	959.80373	951.3056	975.02676	971.87833	999.06831	975.04258	1041.33966	1041.33966	975.03896	1001.97353	1000.26092	975.03652	1001.13929	1000.37757
1000.03779	928.59832	935.97369	1000.03418	944.0738	940.3607	1000.03906	950.2812	947.45172	1000.03291	954.76164	951.51464	1000.03779	972.42885	999.44692	1000.03535	1039.81081	1039.81081	1000.03906	1002.58572	1000.64902	1000.01582	1000.06291	1000.26771
