# Supplementary material for: Dipolar skyrmions and antiskyrmions of arbitrary topological charge at room temperature
Source: Nat Phys. 2024 Jan 25;20(4):615–22. doi: 10.1038/s41567-023-02358-z (PMC11021192; doi:10.1038/s41567-023-02358-z)
Supplement: Supplementary file 22 — Statistical source data. [file 41567_2023_2358_MOESM22_ESM.xlsx]

## Sheet: Figure ED Figure 9 Fits
# Hfit (mT)	fkittel[N=5] (GHz)	fkittel[N=6] (GHz)	fkittel[N=7] (GHz)	fkittel[N=9] (GHz)
1.000000000000000000e+02	9.337259712435008296e+00	9.992126699592313699e+00	8.376439611286127018e+00	8.822418444449718677e+00
1.004004004004004145e+02	9.348671123846417075e+00	1.000353811100372248e+01	8.387851022697537573e+00	8.833829855861129232e+00
1.008008008008008147e+02	9.360082535257827629e+00	1.001494952241513303e+01	8.399262434108946351e+00	8.845241267272538011e+00
1.012012012012012150e+02	9.371493946669238184e+00	1.002636093382654359e+01	8.410673845520356906e+00	8.856652678683948565e+00
1.016016016016016010e+02	9.382905358080654068e+00	1.003777234523795947e+01	8.422085256931772790e+00	8.868064090095364449e+00
1.020020020020020013e+02	9.394316769492062846e+00	1.004918375664937003e+01	8.433496668343183345e+00	8.879475501506775004e+00
1.024024024024024015e+02	9.405728180903473401e+00	1.006059516806077880e+01	8.444908079754592123e+00	8.890886912918185558e+00
1.028028028028028160e+02	9.417139592314883956e+00	1.007200657947218936e+01	8.456319491166002678e+00	8.902298324329594337e+00
1.032032032032032163e+02	9.428551003726299840e+00	1.008341799088360524e+01	8.467730902577418561e+00	8.913709735741010221e+00
1.036036036036036165e+02	9.439962415137708618e+00	1.009482940229501580e+01	8.479142313988829116e+00	8.925121147152420775e+00
1.040040040040040026e+02	9.451373826549119173e+00	1.010624081370642458e+01	8.490553725400239671e+00	8.936532558563831330e+00
1.044044044044044028e+02	9.462785237960529727e+00	1.011765222511783513e+01	8.501965136811648449e+00	8.947943969975240108e+00
1.048048048048048031e+02	9.474196649371938506e+00	1.012906363652924391e+01	8.513376548223064333e+00	8.959355381386655992e+00
1.052052052052052034e+02	9.485608060783356166e+00	1.014047504794066157e+01	8.524787959634474888e+00	8.970766792798066547e+00
1.056056056056056178e+02	9.497019472194764944e+00	1.015188645935207035e+01	8.536199371045885442e+00	8.982178204209477101e+00
1.060060060060060181e+02	9.508430883606175499e+00	1.016329787076348090e+01	8.547610782457294221e+00	8.993589615620885880e+00
1.064064064064064183e+02	9.519842295017591383e+00	1.017470928217489679e+01	8.559022193868704775e+00	9.005001027032296435e+00
1.068068068068068186e+02	9.531253706429001937e+00	1.018612069358630734e+01	8.570433605280120659e+00	9.016412438443712318e+00
1.072072072072072046e+02	9.542665117840410716e+00	1.019753210499771612e+01	8.581845016691531214e+00	9.027823849855122873e+00
1.076076076076076049e+02	9.554076529251821270e+00	1.020894351640912667e+01	8.593256428102939992e+00	9.039235261266531651e+00
1.080080080080080194e+02	9.565487940663230049e+00	1.022035492782053723e+01	8.604667839514350547e+00	9.050646672677942206e+00
1.084084084084084196e+02	9.576899352074647709e+00	1.023176633923195311e+01	8.616079250925766431e+00	9.062058084089358090e+00
1.088088088088088199e+02	9.588310763486056487e+00	1.024317775064336189e+01	8.627490662337176985e+00	9.073469495500768645e+00
1.092092092092092201e+02	9.599722174897467042e+00	1.025458916205477244e+01	8.638902073748585764e+00	9.084880906912177423e+00
1.096096096096096062e+02	9.611133586308877597e+00	1.026600057346618300e+01	8.650313485159996318e+00	9.096292318323587978e+00
1.100100100100100065e+02	9.622544997720293480e+00	1.027741198487759888e+01	8.661724896571412202e+00	9.107703729735003861e+00
1.104104104104104209e+02	9.633956409131702259e+00	1.028882339628900766e+01	8.673136307982822757e+00	9.119115141146414416e+00
1.108108108108108212e+02	9.645367820543112813e+00	1.030023480770041822e+01	8.684547719394231535e+00	9.130526552557824971e+00
1.112112112112112214e+02	9.656779231954523368e+00	1.031164621911182877e+01	8.695959130805642090e+00	9.141937963969233749e+00
1.116116116116116217e+02	9.668190643365939252e+00	1.032305763052324465e+01	8.707370542217057974e+00	9.153349375380649633e+00
1.120120120120120220e+02	9.679602054777348030e+00	1.033446904193465343e+01	8.718781953628468528e+00	9.164760786792060188e+00
1.124124124124124080e+02	9.691013466188758585e+00	1.034588045334606399e+01	8.730193365039877307e+00	9.176172198203470742e+00
1.128128128128128225e+02	9.702424877600169140e+00	1.035729186475747454e+01	8.741604776451287862e+00	9.187583609614879521e+00
1.132132132132132227e+02	9.713836289011585023e+00	1.036870327616889043e+01	8.753016187862703745e+00	9.198995021026295404e+00
1.136136136136136230e+02	9.725247700422993802e+00	1.038011468758030098e+01	8.764427599274114300e+00	9.210406432437705959e+00
1.140140140140140232e+02	9.736659111834404357e+00	1.039152609899170976e+01	8.775839010685523078e+00	9.221817843849116514e+00
1.144144144144144235e+02	9.748070523245814911e+00	1.040293751040312031e+01	8.787250422096933633e+00	9.233229255260525292e+00
1.148148148148148096e+02	9.759481934657223690e+00	1.041434892181452909e+01	8.798661833508349517e+00	9.244640666671941176e+00
1.152152152152152098e+02	9.770893346068639573e+00	1.042576033322594675e+01	8.810073244919760072e+00	9.256052078083351731e+00
1.156156156156156243e+02	9.782304757480050128e+00	1.043717174463735553e+01	8.821484656331170626e+00	9.267463489494762285e+00
1.160160160160160245e+02	9.793716168891460683e+00	1.044858315604876609e+01	8.832896067742579405e+00	9.278874900906171064e+00
1.164164164164164248e+02	9.805127580302876567e+00	1.045999456746018197e+01	8.844307479153989959e+00	9.290286312317581618e+00
1.168168168168168251e+02	9.816538991714287121e+00	1.047140597887159252e+01	8.855718890565405843e+00	9.301697723728997502e+00
1.172172172172172253e+02	9.827950403125695900e+00	1.048281739028300130e+01	8.867130301976816398e+00	9.313109135140408057e+00
1.176176176176176256e+02	9.839361814537106454e+00	1.049422880169441186e+01	8.878541713388225176e+00	9.324520546551816835e+00
1.180180180180180258e+02	9.850773225948515233e+00	1.050564021310582241e+01	8.889953124799635731e+00	9.335931957963227390e+00
1.184184184184184261e+02	9.862184637359932893e+00	1.051705162451723830e+01	8.901364536211051615e+00	9.347343369374643274e+00
1.188188188188188263e+02	9.873596048771341671e+00	1.052846303592864707e+01	8.912775947622462169e+00	9.358754780786053828e+00
1.192192192192192266e+02	9.885007460182752226e+00	1.053987444734005763e+01	8.924187359033870948e+00	9.370166192197462607e+00
1.196196196196196269e+02	9.896418871594161004e+00	1.055128585875146818e+01	8.935598770445281502e+00	9.381577603608873162e+00
1.200200200200200129e+02	9.907830283005578664e+00	1.056269727016288407e+01	8.947010181856697386e+00	9.392989015020289045e+00
1.204204204204204274e+02	9.919241694416987443e+00	1.057410868157429285e+01	8.958421593268107941e+00	9.404400426431699600e+00
1.208208208208208276e+02	9.930653105828397997e+00	1.058552009298570340e+01	8.969833004679516719e+00	9.415811837843108378e+00
1.212212212212212279e+02	9.942064517239808552e+00	1.059693150439711395e+01	8.981244416090927274e+00	9.427223249254518933e+00
1.216216216216216282e+02	9.953475928651224436e+00	1.060834291580852984e+01	8.992655827502343158e+00	9.438634660665934817e+00
1.220220220220220284e+02	9.964887340062633214e+00	1.061975432721994039e+01	9.004067238913753712e+00	9.450046072077345372e+00
1.224224224224224287e+02	9.976298751474043769e+00	1.063116573863134917e+01	9.015478650325162491e+00	9.461457483488755926e+00
1.228228228228228289e+02	9.987710162885454324e+00	1.064257715004275973e+01	9.026890061736573045e+00	9.472868894900164705e+00
1.232232232232232434e+02	9.999121574296870207e+00	1.065398856145417561e+01	9.038301473147988929e+00	9.484280306311580588e+00
1.236236236236236294e+02	1.001053298570827899e+01	1.066539997286558616e+01	9.049712884559399484e+00	9.495691717722991143e+00
1.240240240240240297e+02	1.002194439711968954e+01	1.067681138427699494e+01	9.061124295970810039e+00	9.507103129134401698e+00
1.244244244244244300e+02	1.003335580853110010e+01	1.068822279568840550e+01	9.072535707382218817e+00	9.518514540545810476e+00
1.248248248248248302e+02	1.004476721994251598e+01	1.069963420709982138e+01	9.083947118793634701e+00	9.529925951957226360e+00
1.252252252252252163e+02	1.005617863135392653e+01	1.071104561851123194e+01	9.095358530205045255e+00	9.541337363368636915e+00
1.256256256256256307e+02	1.006759004276533531e+01	1.072245702992264071e+01	9.106769941616455810e+00	9.552748774780047469e+00
1.260260260260260310e+02	1.007900145417674587e+01	1.073386844133405127e+01	9.118181353027864589e+00	9.564160186191456248e+00
1.264264264264264312e+02	1.009041286558816175e+01	1.074527985274546715e+01	9.129592764439275143e+00	9.575571597602866802e+00
1.268268268268268315e+02	1.010182427699957231e+01	1.075669126415687771e+01	9.141004175850691027e+00	9.586983009014282686e+00
1.272272272272272318e+02	1.011323568841098108e+01	1.076810267556828649e+01	9.152415587262101582e+00	9.598394420425693241e+00
1.276276276276276320e+02	1.012464709982239164e+01	1.077951408697969704e+01	9.163826998673510360e+00	9.609805831837102019e+00
1.280280280280280465e+02	1.013605851123380042e+01	1.079092549839110760e+01	9.175238410084926244e+00	9.621217243248519679e+00
1.284284284284284468e+02	1.014746992264521808e+01	1.080233690980252348e+01	9.186649821496336799e+00	9.632628654659928458e+00
1.288288288288288470e+02	1.015888133405662686e+01	1.081374832121393226e+01	9.198061232907747353e+00	9.644040066071339012e+00
1.292292292292292473e+02	1.017029274546803741e+01	1.082515973262534281e+01	9.209472644319156132e+00	9.655451477482747791e+00
1.296296296296296475e+02	1.018170415687945329e+01	1.083657114403675870e+01	9.220884055730566686e+00	9.666862888894158345e+00
1.300300300300300194e+02	1.019311556829086385e+01	1.084798255544816925e+01	9.232295467141982570e+00	9.678274300305574229e+00
1.304304304304304196e+02	1.020452697970227263e+01	1.085939396685957803e+01	9.243706878553393125e+00	9.689685711716984784e+00
1.308308308308308199e+02	1.021593839111368318e+01	1.087080537827098858e+01	9.255118289964801903e+00	9.701097123128395339e+00
1.312312312312312201e+02	1.022734980252509374e+01	1.088221678968239914e+01	9.266529701376212458e+00	9.712508534539804117e+00
1.316316316316316488e+02	1.023876121393650962e+01	1.089362820109381502e+01	9.277941112787628342e+00	9.723919945951220001e+00
1.320320320320320491e+02	1.025017262534791840e+01	1.090503961250522380e+01	9.289352524199038896e+00	9.735331357362630555e+00
1.324324324324324493e+02	1.026158403675932895e+01	1.091645102391663436e+01	9.300763935610447675e+00	9.746742768774041110e+00
1.328328328328328496e+02	1.027299544817073951e+01	1.092786243532804491e+01	9.312175347021858229e+00	9.758154180185449889e+00
1.332332332332332498e+02	1.028440685958215539e+01	1.093927384673946079e+01	9.323586758433274113e+00	9.769565591596865772e+00
1.336336336336336501e+02	1.029581827099356417e+01	1.095068525815087135e+01	9.334998169844684668e+00	9.780977003008276327e+00
1.340340340340340504e+02	1.030722968240497472e+01	1.096209666956228013e+01	9.346409581256093446e+00	9.792388414419686882e+00
1.344344344344344222e+02	1.031864109381638528e+01	1.097350808097369068e+01	9.357820992667504001e+00	9.803799825831095660e+00
1.348348348348348225e+02	1.033005250522779406e+01	1.098491949238509946e+01	9.369232404078919885e+00	9.815211237242511544e+00
1.352352352352352227e+02	1.034146391663920994e+01	1.099633090379651712e+01	9.380643815490330439e+00	9.826622648653922099e+00
1.356356356356356230e+02	1.035287532805062050e+01	1.100774231520792590e+01	9.392055226901740994e+00	9.838034060065332653e+00
1.360360360360360232e+02	1.036428673946203105e+01	1.101915372661933645e+01	9.403466638313149772e+00	9.849445471476741432e+00
1.364364364364364235e+02	1.037569815087344693e+01	1.103056513803075234e+01	9.414878049724560327e+00	9.860856882888151986e+00
1.368368368368368522e+02	1.038710956228485749e+01	1.104197654944216289e+01	9.426289461135976211e+00	9.872268294299567870e+00
1.372372372372372524e+02	1.039852097369626627e+01	1.105338796085357167e+01	9.437700872547386766e+00	9.883679705710978425e+00
1.376376376376376527e+02	1.040993238510767682e+01	1.106479937226498222e+01	9.449112283958795544e+00	9.895091117122387203e+00
1.380380380380380529e+02	1.042134379651908560e+01	1.107621078367639278e+01	9.460523695370211428e+00	9.906502528533804863e+00
1.384384384384384532e+02	1.043275520793050326e+01	1.108762219508780866e+01	9.471935106781621982e+00	9.917913939945213642e+00
1.388388388388388535e+02	1.044416661934191204e+01	1.109903360649921744e+01	9.483346518193032537e+00	9.929325351356624196e+00
1.392392392392392537e+02	1.045557803075332259e+01	1.111044501791062800e+01	9.494757929604441316e+00	9.940736762768032975e+00
1.396396396396396540e+02	1.046698944216473848e+01	1.112185642932204388e+01	9.506169341015851870e+00	9.952148174179443529e+00
1.400400400400400542e+02	1.047840085357614903e+01	1.113326784073345443e+01	9.517580752427267754e+00	9.963559585590859413e+00
1.404404404404404545e+02	1.048981226498755781e+01	1.114467925214486321e+01	9.528992163838678309e+00	9.974970997002269968e+00
1.408408408408408548e+02	1.050122367639896837e+01	1.115609066355627377e+01	9.540403575250087087e+00	9.986382408413678746e+00
1.412412412412412266e+02	1.051263508781037892e+01	1.116750207496768432e+01	9.551814986661497642e+00	9.997793819825089301e+00
1.416416416416416553e+02	1.052404649922179480e+01	1.117891348637910021e+01	9.563226398072913526e+00	1.000920523123650518e+01
1.420420420420420555e+02	1.053545791063320358e+01	1.119032489779051076e+01	9.574637809484324080e+00	1.002061664264791574e+01
1.424424424424424558e+02	1.054686932204461414e+01	1.120173630920191954e+01	9.586049220895732859e+00	1.003202805405932629e+01
1.428428428428428560e+02	1.055828073345602469e+01	1.121314772061333009e+01	9.597460632307143413e+00	1.004343946547073507e+01
1.432432432432432563e+02	1.056969214486744058e+01	1.122455913202474598e+01	9.608872043718559297e+00	1.005485087688215096e+01
1.436436436436436566e+02	1.058110355627884935e+01	1.123597054343615653e+01	9.620283455129969852e+00	1.006626228829356151e+01
1.440440440440440568e+02	1.059251496769025991e+01	1.124738195484756531e+01	9.631694866541380406e+00	1.007767369970497207e+01
1.444444444444444571e+02	1.060392637910167046e+01	1.125879336625897587e+01	9.643106277952789185e+00	1.008908511111638084e+01
1.448448448448448573e+02	1.061533779051308635e+01	1.127020477767039175e+01	9.654517689364205069e+00	1.010049652252779673e+01
1.452452452452452292e+02	1.062674920192449690e+01	1.128161618908180230e+01	9.665929100775615623e+00	1.011190793393920728e+01
1.456456456456456294e+02	1.063816061333590568e+01	1.129302760049321108e+01	9.677340512187026178e+00	1.012331934535061784e+01
1.460460460460460297e+02	1.064957202474731623e+01	1.130443901190462164e+01	9.688751923598434956e+00	1.013473075676202662e+01
1.464464464464464299e+02	1.066098343615873212e+01	1.131585042331603752e+01	9.700163335009845511e+00	1.014614216817343717e+01
1.468468468468468586e+02	1.067239484757014267e+01	1.132726183472744808e+01	9.711574746421261395e+00	1.015755357958485305e+01
1.472472472472472589e+02	1.068380625898155145e+01	1.133867324613885685e+01	9.722986157832671950e+00	1.016896499099626361e+01
1.476476476476476591e+02	1.069521767039296201e+01	1.135008465755026741e+01	9.734397569244080728e+00	1.018037640240767239e+01
1.480480480480480594e+02	1.070662908180437078e+01	1.136149606896167796e+01	9.745808980655496612e+00	1.019178781381909005e+01
1.484484484484484597e+02	1.071804049321578844e+01	1.137290748037309385e+01	9.757220392066907166e+00	1.020319922523049883e+01
1.488488488488488599e+02	1.072945190462719722e+01	1.138431889178450263e+01	9.768631803478317721e+00	1.021461063664190938e+01
1.492492492492492602e+02	1.074086331603860778e+01	1.139573030319591318e+01	9.780043214889726499e+00	1.022602204805331816e+01
1.496496496496496604e+02	1.075227472745002366e+01	1.140714171460732906e+01	9.791454626301137054e+00	1.023743345946472871e+01
1.500500500500500607e+02	1.076368613886143422e+01	1.141855312601873962e+01	9.802866037712552938e+00	1.024884487087614460e+01
1.504504504504504609e+02	1.077509755027284299e+01	1.142996453743014840e+01	9.814277449123963493e+00	1.026025628228755515e+01
1.508508508508508612e+02	1.078650896168425355e+01	1.144137594884155895e+01	9.825688860535372271e+00	1.027166769369896571e+01
1.512512512512512615e+02	1.079792037309566410e+01	1.145278736025296951e+01	9.837100271946789931e+00	1.028307910511038159e+01
1.516516516516516617e+02	1.080933178450707999e+01	1.146419877166438539e+01	9.848511683358198709e+00	1.029449051652179037e+01
1.520520520520520620e+02	1.082074319591848877e+01	1.147561018307579417e+01	9.859923094769609264e+00	1.030590192793320092e+01
1.524524524524524622e+02	1.083215460732989932e+01	1.148702159448720472e+01	9.871334506181018043e+00	1.031731333934461148e+01
1.528528528528528625e+02	1.084356601874130988e+01	1.149843300589861528e+01	9.882745917592428597e+00	1.032872475075602026e+01
1.532532532532532628e+02	1.085497743015272576e+01	1.150984441731003116e+01	9.894157329003844481e+00	1.034013616216743614e+01
1.536536536536536630e+02	1.086638884156413454e+01	1.152125582872144172e+01	9.905568740415255036e+00	1.035154757357884669e+01
1.540540540540540633e+02	1.087780025297554509e+01	1.153266724013285049e+01	9.916980151826663814e+00	1.036295898499025725e+01
1.544544544544544635e+02	1.088921166438695565e+01	1.154407865154426105e+01	9.928391563238074369e+00	1.037437039640166603e+01
1.548548548548548638e+02	1.090062307579837153e+01	1.155549006295567693e+01	9.939802974649490253e+00	1.038578180781308191e+01
1.552552552552552640e+02	1.091203448720978031e+01	1.156690147436708749e+01	9.951214386060900807e+00	1.039719321922449247e+01
1.556556556556556643e+02	1.092344589862119086e+01	1.157831288577849627e+01	9.962625797472311362e+00	1.040860463063590302e+01
1.560560560560560361e+02	1.093485731003260142e+01	1.158972429718990682e+01	9.974037208883720140e+00	1.042001604204731180e+01
1.564564564564564364e+02	1.094626872144401730e+01	1.160113570860132270e+01	9.985448620295130695e+00	1.043142745345872235e+01
1.568568568568568651e+02	1.095768013285542786e+01	1.161254712001273326e+01	9.996860031706546579e+00	1.044283886487013824e+01
1.572572572572572653e+02	1.096909154426683664e+01	1.162395853142414204e+01	1.000827144311795713e+01	1.045425027628154879e+01
1.576576576576576656e+02	1.098050295567824719e+01	1.163536994283555259e+01	1.001968285452936591e+01	1.046566168769295757e+01
1.580580580580580659e+02	1.099191436708965597e+01	1.164678135424696315e+01	1.003109426594078180e+01	1.047707309910437523e+01
1.584584584584584661e+02	1.100332577850107363e+01	1.165819276565837903e+01	1.004250567735219235e+01	1.048848451051578401e+01
1.588588588588588664e+02	1.101473718991248241e+01	1.166960417706978781e+01	1.005391708876360291e+01	1.049989592192719456e+01
1.592592592592592666e+02	1.102614860132389296e+01	1.168101558848119836e+01	1.006532850017501168e+01	1.051130733333860334e+01
1.596596596596596669e+02	1.103756001273530885e+01	1.169242699989261425e+01	1.007673991158642224e+01	1.052271874475001390e+01
1.600600600600600671e+02	1.104897142414671940e+01	1.170383841130402480e+01	1.008815132299783812e+01	1.053413015616142978e+01
1.604604604604604674e+02	1.106038283555812818e+01	1.171524982271543358e+01	1.009956273440924868e+01	1.054554156757284034e+01
1.608608608608608677e+02	1.107179424696953873e+01	1.172666123412684414e+01	1.011097414582065745e+01	1.055695297898424911e+01
1.612612612612612679e+02	1.108320565838094929e+01	1.173807264553825469e+01	1.012238555723207512e+01	1.056836439039566677e+01
1.616616616616616682e+02	1.109461706979236517e+01	1.174948405694967057e+01	1.013379696864348389e+01	1.057977580180707555e+01
1.620620620620620969e+02	1.110602848120377395e+01	1.176089546836108113e+01	1.014520838005489445e+01	1.059118721321848611e+01
1.624624624624624971e+02	1.111743989261518450e+01	1.177230687977248991e+01	1.015661979146630323e+01	1.060259862462989666e+01
1.628628628628628974e+02	1.112885130402660039e+01	1.178371829118390579e+01	1.016803120287771378e+01	1.061401003604130544e+01
1.632632632632632976e+02	1.114026271543801094e+01	1.179512970259531635e+01	1.017944261428912966e+01	1.062542144745272132e+01
1.636636636636636695e+02	1.115167412684941972e+01	1.180654111400672690e+01	1.019085402570054022e+01	1.063683285886413188e+01
1.640640640640640697e+02	1.116308553826083028e+01	1.181795252541813568e+01	1.020226543711195077e+01	1.064824427027554243e+01
1.644644644644644700e+02	1.117449694967224083e+01	1.182936393682954623e+01	1.021367684852335955e+01	1.065965568168695121e+01
1.648648648648648702e+02	1.118590836108365671e+01	1.184077534824096212e+01	1.022508825993477544e+01	1.067106709309836710e+01
1.652652652652652705e+02	1.119731977249506727e+01	1.185218675965237267e+01	1.023649967134618599e+01	1.068247850450977765e+01
1.656656656656656708e+02	1.120873118390647605e+01	1.186359817106378145e+01	1.024791108275759655e+01	1.069388991592118821e+01
1.660660660660660710e+02	1.122014259531788660e+01	1.187500958247519200e+01	1.025932249416900532e+01	1.070530132733259698e+01
1.664664664664664429e+02	1.123155400672930249e+01	1.188642099388660789e+01	1.027073390558041588e+01	1.071671273874400754e+01
1.668668668668668715e+02	1.124296541814071304e+01	1.189783240529801844e+01	1.028214531699183176e+01	1.072812415015542342e+01
1.672672672672672718e+02	1.125437682955212182e+01	1.190924381670942722e+01	1.029355672840324232e+01	1.073953556156683398e+01
1.676676676676676720e+02	1.126578824096353237e+01	1.192065522812083778e+01	1.030496813981465110e+01	1.075094697297824275e+01
1.680680680680680723e+02	1.127719965237494115e+01	1.193206663953224833e+01	1.031637955122606698e+01	1.076235838438966042e+01
1.684684684684684726e+02	1.128861106378635881e+01	1.194347805094366421e+01	1.032779096263747753e+01	1.077376979580106919e+01
1.688688688688688728e+02	1.130002247519776759e+01	1.195488946235507299e+01	1.033920237404888809e+01	1.078518120721247975e+01
1.692692692692692731e+02	1.131143388660917815e+01	1.196630087376648355e+01	1.035061378546029687e+01	1.079659261862388853e+01
1.696696696696696733e+02	1.132284529802059403e+01	1.197771228517789943e+01	1.036202519687170742e+01	1.080800403003529908e+01
1.700700700700700736e+02	1.133425670943200458e+01	1.198912369658930999e+01	1.037343660828312331e+01	1.081941544144671496e+01
1.704704704704704739e+02	1.134566812084341336e+01	1.200053510800071876e+01	1.038484801969453386e+01	1.083082685285812552e+01
1.708708708708708741e+02	1.135707953225482392e+01	1.201194651941212932e+01	1.039625943110594264e+01	1.084223826426953607e+01
1.712712712712712744e+02	1.136849094366623447e+01	1.202335793082353987e+01	1.040767084251736030e+01	1.085364967568095196e+01
1.716716716716716746e+02	1.137990235507765036e+01	1.203476934223495576e+01	1.041908225392876908e+01	1.086506108709236074e+01
1.720720720720721033e+02	1.139131376648905913e+01	1.204618075364636454e+01	1.043049366534017963e+01	1.087647249850377129e+01
1.724724724724725036e+02	1.140272517790046969e+01	1.205759216505777509e+01	1.044190507675158841e+01	1.088788390991518185e+01
1.728728728728729038e+02	1.141413658931188557e+01	1.206900357646919097e+01	1.045331648816299897e+01	1.089929532132659062e+01
1.732732732732733041e+02	1.142554800072329613e+01	1.208041498788060153e+01	1.046472789957441485e+01	1.091070673273800651e+01
1.736736736736737043e+02	1.143695941213470491e+01	1.209182639929201208e+01	1.047613931098582540e+01	1.092211814414941706e+01
1.740740740740741046e+02	1.144837082354611546e+01	1.210323781070342086e+01	1.048755072239723418e+01	1.093352955556082762e+01
1.744744744744744764e+02	1.145978223495752601e+01	1.211464922211483142e+01	1.049896213380864474e+01	1.094494096697223640e+01
1.748748748748748767e+02	1.147119364636894190e+01	1.212606063352624730e+01	1.051037354522006062e+01	1.095635237838365228e+01
1.752752752752752770e+02	1.148260505778035068e+01	1.213747204493765786e+01	1.052178495663147118e+01	1.096776378979506283e+01
1.756756756756756772e+02	1.149401646919176123e+01	1.214888345634906663e+01	1.053319636804288173e+01	1.097917520120647339e+01
1.760760760760760775e+02	1.150542788060317179e+01	1.216029486776047719e+01	1.054460777945429051e+01	1.099058661261788217e+01
1.764764764764764777e+02	1.151683929201458767e+01	1.217170627917189307e+01	1.055601919086570639e+01	1.100199802402929805e+01
1.768768768768769064e+02	1.152825070342599822e+01	1.218311769058330363e+01	1.056743060227711695e+01	1.101340943544070861e+01
1.772772772772772782e+02	1.153966211483740700e+01	1.219452910199471241e+01	1.057884201368852750e+01	1.102482084685211916e+01
1.776776776776776785e+02	1.155107352624881756e+01	1.220594051340612296e+01	1.059025342509993628e+01	1.103623225826352794e+01
1.780780780780780788e+02	1.156248493766022634e+01	1.221735192481753352e+01	1.060166483651135216e+01	1.104764366967494560e+01
1.784784784784784790e+02	1.157389634907164400e+01	1.222876333622894940e+01	1.061307624792276272e+01	1.105905508108635438e+01
1.788788788788788793e+02	1.158530776048305277e+01	1.224017474764035818e+01	1.062448765933417327e+01	1.107046649249776493e+01
1.792792792792792795e+02	1.159671917189446333e+01	1.225158615905176873e+01	1.063589907074558205e+01	1.108187790390917371e+01
1.796796796796796798e+02	1.160813058330587921e+01	1.226299757046318462e+01	1.064731048215699261e+01	1.109328931532058427e+01
1.800800800800800801e+02	1.161954199471728977e+01	1.227440898187459517e+01	1.065872189356840849e+01	1.110470072673200015e+01
1.804804804804804803e+02	1.163095340612869855e+01	1.228582039328600395e+01	1.067013330497981904e+01	1.111611213814341070e+01
1.808808808808808806e+02	1.164236481754010910e+01	1.229723180469741450e+01	1.068154471639122782e+01	1.112752354955481948e+01
1.812812812812812808e+02	1.165377622895151966e+01	1.230864321610882506e+01	1.069295612780264548e+01	1.113893496096623714e+01
1.816816816816816811e+02	1.166518764036293554e+01	1.232005462752024094e+01	1.070436753921405426e+01	1.115034637237764592e+01
1.820820820820821098e+02	1.167659905177434432e+01	1.233146603893165150e+01	1.071577895062546482e+01	1.116175778378905648e+01
1.824824824824825100e+02	1.168801046318575487e+01	1.234287745034306027e+01	1.072719036203687359e+01	1.117316919520046703e+01
1.828828828828829103e+02	1.169942187459716720e+01	1.235428886175447616e+01	1.073860177344828415e+01	1.118458060661187581e+01
1.832832832832833105e+02	1.171083328600858131e+01	1.236570027316588671e+01	1.075001318485970003e+01	1.119599201802329169e+01
1.836836836836837108e+02	1.172224469741999009e+01	1.237711168457729727e+01	1.076142459627111059e+01	1.120740342943470225e+01
1.840840840840841111e+02	1.173365610883140064e+01	1.238852309598870605e+01	1.077283600768252114e+01	1.121881484084611280e+01
1.844844844844845113e+02	1.174506752024281298e+01	1.239993450740011660e+01	1.078424741909393703e+01	1.123022625225752869e+01
1.848848848848849116e+02	1.175647893165422708e+01	1.241134591881153248e+01	1.079565883050534580e+01	1.124163766366893746e+01
1.852852852852852834e+02	1.176789034306563764e+01	1.242275733022294304e+01	1.080707024191675636e+01	1.125304907508034802e+01
1.856856856856856837e+02	1.177930175447704642e+01	1.243416874163435182e+01	1.081848165332816691e+01	1.126446048649175857e+01
1.860860860860860839e+02	1.179071316588846052e+01	1.244558015304576237e+01	1.082989306473957569e+01	1.127587189790316735e+01
1.864864864864864842e+02	1.180212457729986930e+01	1.245699156445717826e+01	1.084130447615099158e+01	1.128728330931458501e+01
1.868868868868869129e+02	1.181353598871128341e+01	1.246840297586858881e+01	1.085271588756240213e+01	1.129869472072599379e+01
1.872872872872873131e+02	1.182494740012269219e+01	1.247981438727999759e+01	1.086412729897381269e+01	1.131010613213740434e+01
1.876876876876876850e+02	1.183635881153410274e+01	1.249122579869140814e+01	1.087553871038522146e+01	1.132151754354881312e+01
1.880880880880880852e+02	1.184777022294551507e+01	1.250263721010281870e+01	1.088695012179663735e+01	1.133292895496023078e+01
1.884884884884884855e+02	1.185918163435692918e+01	1.251404862151423458e+01	1.089836153320804790e+01	1.134434036637163956e+01
1.888888888888888857e+02	1.187059304576833796e+01	1.252546003292564336e+01	1.090977294461945846e+01	1.135575177778305012e+01
1.892892892892892860e+02	1.188200445717974851e+01	1.253687144433705392e+01	1.092118435603086724e+01	1.136716318919445889e+01
1.896896896896896862e+02	1.189341586859116084e+01	1.254828285574846980e+01	1.093259576744227779e+01	1.137857460060586945e+01
1.900900900900900865e+02	1.190482728000257495e+01	1.255969426715988035e+01	1.094400717885369367e+01	1.138998601201728533e+01
1.904904904904904868e+02	1.191623869141398373e+01	1.257110567857128913e+01	1.095541859026510423e+01	1.140139742342869589e+01
1.908908908908908870e+02	1.192765010282539428e+01	1.258251708998269969e+01	1.096683000167651301e+01	1.141280883484010644e+01
1.912912912912912873e+02	1.193906151423680662e+01	1.259392850139411024e+01	1.097824141308793067e+01	1.142422024625152233e+01
1.916916916916916875e+02	1.195047292564822072e+01	1.260533991280552613e+01	1.098965282449933945e+01	1.143563165766293110e+01
1.920920920920921162e+02	1.196188433705962950e+01	1.261675132421693490e+01	1.100106423591075000e+01	1.144704306907434166e+01
1.924924924924925165e+02	1.197329574847104006e+01	1.262816273562834546e+01	1.101247564732215878e+01	1.145845448048575221e+01
1.928928928928929167e+02	1.198470715988245239e+01	1.263957414703976134e+01	1.102388705873356933e+01	1.146986589189716099e+01
1.932932932932933170e+02	1.199611857129386649e+01	1.265098555845117190e+01	1.103529847014498522e+01	1.148127730330857688e+01
1.936936936936937173e+02	1.200752998270527527e+01	1.266239696986258245e+01	1.104670988155639577e+01	1.149268871471998743e+01
1.940940940940941175e+02	1.201894139411668583e+01	1.267380838127399123e+01	1.105812129296780455e+01	1.150410012613139799e+01
1.944944944944945178e+02	1.203035280552809816e+01	1.268521979268540534e+01	1.106953270437922221e+01	1.151551153754281387e+01
1.948948948948949180e+02	1.204176421693951227e+01	1.269663120409681767e+01	1.108094411579063099e+01	1.152692294895422265e+01
1.952952952952953183e+02	1.205317562835092104e+01	1.270804261550822822e+01	1.109235552720204154e+01	1.153833436036563320e+01
1.956956956956957185e+02	1.206458703976233160e+01	1.271945402691963700e+01	1.110376693861345210e+01	1.154974577177704376e+01
1.960960960960960904e+02	1.207599845117374571e+01	1.273086543833105111e+01	1.111517835002486088e+01	1.156115718318845254e+01
1.964964964964964906e+02	1.208740986258515449e+01	1.274227684974245989e+01	1.112658976143627676e+01	1.157256859459986842e+01
1.968968968968969193e+02	1.209882127399656859e+01	1.275368826115387400e+01	1.113800117284768731e+01	1.158398000601127897e+01
1.972972972972973196e+02	1.211023268540797737e+01	1.276509967256528277e+01	1.114941258425909787e+01	1.159539141742268953e+01
1.976976976976977198e+02	1.212164409681939148e+01	1.277651108397669688e+01	1.116082399567050665e+01	1.160680282883409831e+01
1.980980980980981201e+02	1.213305550823080026e+01	1.278792249538810566e+01	1.117223540708192253e+01	1.161821424024551597e+01
1.984984984984984919e+02	1.214446691964221436e+01	1.279933390679951977e+01	1.118364681849333309e+01	1.162962565165692475e+01
1.988988988988988922e+02	1.215587833105362314e+01	1.281074531821092854e+01	1.119505822990474364e+01	1.164103706306833530e+01
1.992992992992992924e+02	1.216728974246503370e+01	1.282215672962233910e+01	1.120646964131615242e+01	1.165244847447974408e+01
1.996996996996996927e+02	1.217870115387644603e+01	1.283356814103375143e+01	1.121788105272756297e+01	1.166385988589115463e+01
2.001001001001000930e+02	1.219011256528786014e+01	1.284497955244516554e+01	1.122929246413897886e+01	1.167527129730257052e+01
2.005005005005004932e+02	1.220152397669926891e+01	1.285639096385657432e+01	1.124070387555038941e+01	1.168668270871398107e+01
2.009009009009008935e+02	1.221293538811067947e+01	1.286780237526798487e+01	1.125211528696179819e+01	1.169809412012538985e+01
2.013013013013012937e+02	1.222434679952209180e+01	1.287921378667939720e+01	1.126352669837321585e+01	1.170950553153680751e+01
2.017017017017016940e+02	1.223575821093350591e+01	1.289062519809081131e+01	1.127493810978462463e+01	1.172091694294821629e+01
2.021021021021021227e+02	1.224716962234491469e+01	1.290203660950222186e+01	1.128634952119603518e+01	1.173232835435962684e+01
2.025025025025025229e+02	1.225858103375632524e+01	1.291344802091363064e+01	1.129776093260744396e+01	1.174373976577103740e+01
2.029029029029029232e+02	1.226999244516773757e+01	1.292485943232504475e+01	1.130917234401885452e+01	1.175515117718244618e+01
2.033033033033033234e+02	1.228140385657915168e+01	1.293627084373645708e+01	1.132058375543027040e+01	1.176656258859386206e+01
2.037037037037037237e+02	1.229281526799056046e+01	1.294768225514786764e+01	1.133199516684168096e+01	1.177797400000527261e+01
2.041041041041041240e+02	1.230422667940197101e+01	1.295909366655927641e+01	1.134340657825309151e+01	1.178938541141668317e+01
2.045045045045045242e+02	1.231563809081338334e+01	1.297050507797069052e+01	1.135481798966450739e+01	1.180079682282809905e+01
2.049049049049049245e+02	1.232704950222479745e+01	1.298191648938210285e+01	1.136622940107591617e+01	1.181220823423950783e+01
2.053053053053053247e+02	1.233846091363620801e+01	1.299332790079351341e+01	1.137764081248732673e+01	1.182361964565091839e+01
2.057057057057057250e+02	1.234987232504761678e+01	1.300473931220492219e+01	1.138905222389873728e+01	1.183503105706232894e+01
2.061061061061061253e+02	1.236128373645903089e+01	1.301615072361633629e+01	1.140046363531014961e+01	1.184644246847373772e+01
2.065065065065065255e+02	1.237269514787044322e+01	1.302756213502774862e+01	1.141187504672156194e+01	1.185785387988515538e+01
2.069069069069069258e+02	1.238410655928185378e+01	1.303897354643915918e+01	1.142328645813297250e+01	1.186926529129656416e+01
2.073073073073073260e+02	1.239551797069326255e+01	1.305038495785056796e+01	1.143469786954438305e+01	1.188067670270797471e+01
2.077077077077077263e+02	1.240692938210467666e+01	1.306179636926198206e+01	1.144610928095579538e+01	1.189208811411938349e+01
2.081081081081081265e+02	1.241834079351608544e+01	1.307320778067339084e+01	1.145752069236720594e+01	1.190349952553080115e+01
2.085085085085085268e+02	1.242975220492749955e+01	1.308461919208480495e+01	1.146893210377861827e+01	1.191491093694220993e+01
2.089089089089089271e+02	1.244116361633890833e+01	1.309603060349621373e+01	1.148034351519002882e+01	1.192632234835362048e+01
2.093093093093092989e+02	1.245257502775031888e+01	1.310744201490762428e+01	1.149175492660143760e+01	1.193773375976502926e+01
2.097097097097096992e+02	1.246398643916173121e+01	1.311885342631903661e+01	1.150316633801285171e+01	1.194914517117643982e+01
2.101101101101100994e+02	1.247539785057314532e+01	1.313026483773045072e+01	1.151457774942426404e+01	1.196055658258785570e+01
2.105105105105104997e+02	1.248680926198455410e+01	1.314167624914185950e+01	1.152598916083567460e+01	1.197196799399926626e+01
2.109109109109108999e+02	1.249822067339596465e+01	1.315308766055327006e+01	1.153740057224708337e+01	1.198337940541067681e+01
2.113113113113113002e+02	1.250963208480737698e+01	1.316449907196468239e+01	1.154881198365849748e+01	1.199479081682209269e+01
2.117117117117117004e+02	1.252104349621879109e+01	1.317591048337609649e+01	1.156022339506990981e+01	1.200620222823350147e+01
2.121121121121121291e+02	1.253245490763019987e+01	1.318732189478750527e+01	1.157163480648132037e+01	1.201761363964491203e+01
2.125125125125125294e+02	1.254386631904161042e+01	1.319873330619891583e+01	1.158304621789272915e+01	1.202902505105632258e+01
2.129129129129129296e+02	1.255527773045302276e+01	1.321014471761032993e+01	1.159445762930414325e+01	1.204043646246773136e+01
2.133133133133133299e+02	1.256668914186443686e+01	1.322155612902174227e+01	1.160586904071555558e+01	1.205184787387914724e+01
2.137137137137137302e+02	1.257810055327584564e+01	1.323296754043315282e+01	1.161728045212696614e+01	1.206325928529055780e+01
2.141141141141141304e+02	1.258951196468725620e+01	1.324437895184456160e+01	1.162869186353837492e+01	1.207467069670196835e+01
2.145145145145145307e+02	1.260092337609866853e+01	1.325579036325597571e+01	1.164010327494978903e+01	1.208608210811338424e+01
2.149149149149149309e+02	1.261233478751008263e+01	1.326720177466738804e+01	1.165151468636120136e+01	1.209749351952479302e+01
2.153153153153153312e+02	1.262374619892149141e+01	1.327861318607879859e+01	1.166292609777261191e+01	1.210890493093620357e+01
2.157157157157157314e+02	1.263515761033290197e+01	1.329002459749020737e+01	1.167433750918402247e+01	1.212031634234761412e+01
2.161161161161161317e+02	1.264656902174431607e+01	1.330143600890162148e+01	1.168574892059543480e+01	1.213172775375902290e+01
2.165165165165165320e+02	1.265798043315572841e+01	1.331284742031303381e+01	1.169716033200684713e+01	1.214313916517043879e+01
2.169169169169169322e+02	1.266939184456713896e+01	1.332425883172444436e+01	1.170857174341825768e+01	1.215455057658184934e+01
2.173173173173173609e+02	1.268080325597854774e+01	1.333567024313585314e+01	1.171998315482966824e+01	1.216596198799325990e+01
2.177177177177177327e+02	1.269221466738996185e+01	1.334708165454726725e+01	1.173139456624108057e+01	1.217737339940466867e+01
2.181181181181181330e+02	1.270362607880137062e+01	1.335849306595867603e+01	1.174280597765249112e+01	1.218878481081608633e+01
2.185185185185185333e+02	1.271503749021278473e+01	1.336990447737009013e+01	1.175421738906390345e+01	1.220019622222749511e+01
2.189189189189189335e+02	1.272644890162419351e+01	1.338131588878149891e+01	1.176562880047531401e+01	1.221160763363890567e+01
2.193193193193193338e+02	1.273786031303560762e+01	1.339272730019291302e+01	1.177704021188672634e+01	1.222301904505031445e+01
2.197197197197197340e+02	1.274927172444701640e+01	1.340413871160432180e+01	1.178845162329813689e+01	1.223443045646173211e+01
2.201201201201201059e+02	1.276068313585843050e+01	1.341555012301573591e+01	1.179986303470954923e+01	1.224584186787314088e+01
2.205205205205205061e+02	1.277209454726983928e+01	1.342696153442714468e+01	1.181127444612095978e+01	1.225725327928455144e+01
2.209209209209209064e+02	1.278350595868124984e+01	1.343837294583855524e+01	1.182268585753236856e+01	1.226866469069596022e+01
2.213213213213213066e+02	1.279491737009266217e+01	1.344978435724996757e+01	1.183409726894378267e+01	1.228007610210737788e+01
2.217217217217217069e+02	1.280632878150407628e+01	1.346119576866138168e+01	1.184550868035519500e+01	1.229148751351878666e+01
2.221221221221221356e+02	1.281774019291548505e+01	1.347260718007279223e+01	1.185692009176660555e+01	1.230289892493019721e+01
2.225225225225225358e+02	1.282915160432689561e+01	1.348401859148420101e+01	1.186833150317801433e+01	1.231431033634160777e+01
2.229229229229229361e+02	1.284056301573830794e+01	1.349543000289561512e+01	1.187974291458942844e+01	1.232572174775301654e+01
2.233233233233233364e+02	1.285197442714972205e+01	1.350684141430702745e+01	1.189115432600084077e+01	1.233713315916443243e+01
2.237237237237237366e+02	1.286338583856113083e+01	1.351825282571843800e+01	1.190256573741225132e+01	1.234854457057584298e+01
2.241241241241241369e+02	1.287479724997254138e+01	1.352966423712984678e+01	1.191397714882366188e+01	1.235995598198725354e+01
2.245245245245245371e+02	1.288620866138395371e+01	1.354107564854126089e+01	1.192538856023507421e+01	1.237136739339866942e+01
2.249249249249249374e+02	1.289762007279536782e+01	1.355248705995267322e+01	1.193679997164648654e+01	1.238277880481007820e+01
2.253253253253253376e+02	1.290903148420677837e+01	1.356389847136408378e+01	1.194821138305789709e+01	1.239419021622148875e+01
2.257257257257257379e+02	1.292044289561818715e+01	1.357530988277549255e+01	1.195962279446930765e+01	1.240560162763289931e+01
2.261261261261261382e+02	1.293185430702960126e+01	1.358672129418690666e+01	1.197103420588071998e+01	1.241701303904430809e+01
2.265265265265265384e+02	1.294326571844101359e+01	1.359813270559831899e+01	1.198244561729213231e+01	1.242842445045572575e+01
2.269269269269269387e+02	1.295467712985242414e+01	1.360954411700972955e+01	1.199385702870354287e+01	1.243983586186713453e+01
2.273273273273273389e+02	1.296608854126383292e+01	1.362095552842113833e+01	1.200526844011495342e+01	1.245124727327854508e+01
2.277277277277277392e+02	1.297749995267524703e+01	1.363236693983255243e+01	1.201667985152636575e+01	1.246265868468995386e+01
2.281281281281281395e+02	1.298891136408665581e+01	1.364377835124396121e+01	1.202809126293777631e+01	1.247407009610137152e+01
2.285285285285285397e+02	1.300032277549806992e+01	1.365518976265537532e+01	1.203950267434918864e+01	1.248548150751278030e+01
2.289289289289289400e+02	1.301173418690947869e+01	1.366660117406678410e+01	1.205091408576059919e+01	1.249689291892419085e+01
2.293293293293293402e+02	1.302314559832089280e+01	1.367801258547819820e+01	1.206232549717201152e+01	1.250830433033559963e+01
2.297297297297297405e+02	1.303455700973230158e+01	1.368942399688960698e+01	1.207373690858342208e+01	1.251971574174701729e+01
2.301301301301301407e+02	1.304596842114371569e+01	1.370083540830102109e+01	1.208514831999483441e+01	1.253112715315842607e+01
2.305305305305305410e+02	1.305737983255512447e+01	1.371224681971242987e+01	1.209655973140624496e+01	1.254253856456983662e+01
2.309309309309309413e+02	1.306879124396653857e+01	1.372365823112384398e+01	1.210797114281765730e+01	1.255394997598124718e+01
2.313313313313313415e+02	1.308020265537794735e+01	1.373506964253525275e+01	1.211938255422906785e+01	1.256536138739266306e+01
2.317317317317317418e+02	1.309161406678936146e+01	1.374648105394666686e+01	1.213079396564048018e+01	1.257677279880407184e+01
2.321321321321321705e+02	1.310302547820077024e+01	1.375789246535807564e+01	1.214220537705189074e+01	1.258818421021548239e+01
2.325325325325325423e+02	1.311443688961218079e+01	1.376930387676948619e+01	1.215361678846329951e+01	1.259959562162689295e+01
2.329329329329329425e+02	1.312584830102359312e+01	1.378071528818090030e+01	1.216502819987471362e+01	1.261100703303830173e+01
2.333333333333333428e+02	1.313725971243500723e+01	1.379212669959231263e+01	1.217643961128612595e+01	1.262241844444971761e+01
2.337337337337337431e+02	1.314867112384641601e+01	1.380353811100372319e+01	1.218785102269753651e+01	1.263382985586112817e+01
2.341341341341341433e+02	1.316008253525782656e+01	1.381494952241513197e+01	1.219926243410894529e+01	1.264524126727253872e+01
2.345345345345345436e+02	1.317149394666923889e+01	1.382636093382654607e+01	1.221067384552035939e+01	1.265665267868395460e+01
2.349349349349349438e+02	1.318290535808065300e+01	1.383777234523795840e+01	1.222208525693177172e+01	1.266806409009536338e+01
2.353353353353353441e+02	1.319431676949206178e+01	1.384918375664936896e+01	1.223349666834318228e+01	1.267947550150677394e+01
2.357357357357357444e+02	1.320572818090347234e+01	1.386059516806077774e+01	1.224490807975459283e+01	1.269088691291818449e+01
2.361361361361361446e+02	1.321713959231488644e+01	1.387200657947219185e+01	1.225631949116600516e+01	1.270229832432959327e+01
2.365365365365365449e+02	1.322855100372629877e+01	1.388341799088360418e+01	1.226773090257741750e+01	1.271370973574100915e+01
2.369369369369369451e+02	1.323996241513770933e+01	1.389482940229501473e+01	1.227914231398882805e+01	1.272512114715241971e+01
2.373373373373373738e+02	1.325137382654911811e+01	1.390624081370642351e+01	1.229055372540023860e+01	1.273653255856383026e+01
2.377377377377377456e+02	1.326278523796053221e+01	1.391765222511783762e+01	1.230196513681165094e+01	1.274794396997523904e+01
2.381381381381381459e+02	1.327419664937194099e+01	1.392906363652924639e+01	1.231337654822306149e+01	1.275935538138665670e+01
2.385385385385385462e+02	1.328560806078335510e+01	1.394047504794066050e+01	1.232478795963447382e+01	1.277076679279806548e+01
2.389389389389389464e+02	1.329701947219476388e+01	1.395188645935206928e+01	1.233619937104588438e+01	1.278217820420947604e+01
2.393393393393393467e+02	1.330843088360617799e+01	1.396329787076348339e+01	1.234761078245729671e+01	1.279358961562088481e+01
2.397397397397397469e+02	1.331984229501758676e+01	1.397470928217489217e+01	1.235902219386870726e+01	1.280500102703230247e+01
2.401401401401401472e+02	1.333125370642900087e+01	1.398612069358630627e+01	1.237043360528011959e+01	1.281641243844371125e+01
2.405405405405405475e+02	1.334266511784040965e+01	1.399753210499771505e+01	1.238184501669153015e+01	1.282782384985512181e+01
2.409409409409409477e+02	1.335407652925182376e+01	1.400894351640912916e+01	1.239325642810294248e+01	1.283923526126653059e+01
2.413413413413413480e+02	1.336548794066323254e+01	1.402035492782053794e+01	1.240466783951435303e+01	1.285064667267794825e+01
2.417417417417417482e+02	1.337689935207464664e+01	1.403176633923195205e+01	1.241607925092576536e+01	1.286205808408935702e+01
2.421421421421421769e+02	1.338831076348605542e+01	1.404317775064336260e+01	1.242749066233717592e+01	1.287346949550076758e+01
2.425425425425425772e+02	1.339972217489746953e+01	1.405458916205477493e+01	1.243890207374858825e+01	1.288488090691217813e+01
2.429429429429429774e+02	1.341113358630887831e+01	1.406600057346618549e+01	1.245031348515999881e+01	1.289629231832359402e+01
2.433433433433433493e+02	1.342254499772029241e+01	1.407741198487759782e+01	1.246172489657141114e+01	1.290770372973500280e+01
2.437437437437437495e+02	1.343395640913170119e+01	1.408882339628900837e+01	1.247313630798282169e+01	1.291911514114641335e+01
2.441441441441441498e+02	1.344536782054311175e+01	1.410023480770041715e+01	1.248454771939423225e+01	1.293052655255782390e+01
2.445445445445445500e+02	1.345677923195452408e+01	1.411164621911183126e+01	1.249595913080564458e+01	1.294193796396923979e+01
2.449449449449449503e+02	1.346819064336593819e+01	1.412305763052324359e+01	1.250737054221705691e+01	1.295334937538064857e+01
2.453453453453453506e+02	1.347960205477734874e+01	1.413446904193465414e+01	1.251878195362846746e+01	1.296476078679205912e+01
2.457457457457457508e+02	1.349101346618875752e+01	1.414588045334606292e+01	1.253019336503987802e+01	1.297617219820346968e+01
2.461461461461461511e+02	1.350242487760017163e+01	1.415729186475747703e+01	1.254160477645129035e+01	1.298758360961487845e+01
2.465465465465465513e+02	1.351383628901158396e+01	1.416870327616888936e+01	1.255301618786270268e+01	1.299899502102629611e+01
2.469469469469469800e+02	1.352524770042299451e+01	1.418011468758029991e+01	1.256442759927411323e+01	1.301040643243770489e+01
2.473473473473473803e+02	1.353665911183440329e+01	1.419152609899170869e+01	1.257583901068552379e+01	1.302181784384911545e+01
2.477477477477477805e+02	1.354807052324581740e+01	1.420293751040312280e+01	1.258725042209693612e+01	1.303322925526053133e+01
2.481481481481481808e+02	1.355948193465722973e+01	1.421434892181453513e+01	1.259866183350834845e+01	1.304464066667194189e+01
2.485485485485485526e+02	1.357089334606864028e+01	1.422576033322594569e+01	1.261007324491975901e+01	1.305605207808335066e+01
2.489489489489489529e+02	1.358230475748004906e+01	1.423717174463735446e+01	1.262148465633116956e+01	1.306746348949476122e+01
2.493493493493493531e+02	1.359371616889146317e+01	1.424858315604876857e+01	1.263289606774258189e+01	1.307887490090617000e+01
2.497497497497497534e+02	1.360512758030287195e+01	1.425999456746017735e+01	1.264430747915399245e+01	1.309028631231758766e+01
2.501501501501501821e+02	1.361653899171428606e+01	1.427140597887159146e+01	1.265571889056540478e+01	1.310169772372899644e+01
2.505505505505505255e+02	1.362795040312569483e+01	1.428281739028300024e+01	1.266713030197681533e+01	1.311310913514040699e+01
2.509509509509509826e+02	1.363936181453710894e+01	1.429422880169441434e+01	1.267854171338822766e+01	1.312452054655182287e+01
2.513513513513513260e+02	1.365077322594851772e+01	1.430564021310582312e+01	1.268995312479963822e+01	1.313593195796323343e+01
2.517517517517517831e+02	1.366218463735993183e+01	1.431705162451723723e+01	1.270136453621105055e+01	1.314734336937464221e+01
2.521521521521521549e+02	1.367359604877134061e+01	1.432846303592864601e+01	1.271277594762246110e+01	1.315875478078605276e+01
2.525525525525526120e+02	1.368500746018275471e+01	1.433987444734006012e+01	1.272418735903387343e+01	1.317016619219746332e+01
2.529529529529529555e+02	1.369641887159416349e+01	1.435128585875147067e+01	1.273559877044528399e+01	1.318157760360887210e+01
2.533533533533534126e+02	1.370783028300557760e+01	1.436269727016288300e+01	1.274701018185669632e+01	1.319298901502028798e+01
2.537537537537537560e+02	1.371924169441698638e+01	1.437410868157429356e+01	1.275842159326810688e+01	1.320440042643169853e+01
2.541541541541541562e+02	1.373065310582839693e+01	1.438552009298570233e+01	1.276983300467951565e+01	1.321581183784310909e+01
2.545545545545545565e+02	1.374206451723980926e+01	1.439693150439711644e+01	1.278124441609092976e+01	1.322722324925452497e+01
2.549549549549549567e+02	1.375347592865122337e+01	1.440834291580852877e+01	1.279265582750234209e+01	1.323863466066593375e+01
2.553553553553553570e+02	1.376488734006263215e+01	1.441975432721993933e+01	1.280406723891375265e+01	1.325004607207734431e+01
2.557557557557557573e+02	1.377629875147404270e+01	1.443116573863134811e+01	1.281547865032516320e+01	1.326145748348875486e+01
2.561561561561561575e+02	1.378771016288545681e+01	1.444257715004276221e+01	1.282689006173657553e+01	1.327286889490016364e+01
2.565565565565565862e+02	1.379912157429686914e+01	1.445398856145417454e+01	1.283830147314798786e+01	1.328428030631157952e+01
2.569569569569569580e+02	1.381053298570827970e+01	1.446539997286558510e+01	1.284971288455939842e+01	1.329569171772299008e+01
2.573573573573573867e+02	1.382194439711968847e+01	1.447681138427699388e+01	1.286112429597080897e+01	1.330710312913440063e+01
2.577577577577577586e+02	1.383335580853110258e+01	1.448822279568840798e+01	1.287253570738222130e+01	1.331851454054581652e+01
2.581581581581581872e+02	1.384476721994251491e+01	1.449963420709982032e+01	1.288394711879363363e+01	1.332992595195722707e+01
2.585585585585585591e+02	1.385617863135392547e+01	1.451104561851123087e+01	1.289535853020504419e+01	1.334133736336863585e+01
2.589589589589589878e+02	1.386759004276533425e+01	1.452245702992263965e+01	1.290676994161645474e+01	1.335274877478004640e+01
2.593593593593593596e+02	1.387900145417674835e+01	1.453386844133405376e+01	1.291818135302786708e+01	1.336416018619145518e+01
2.597597597597597314e+02	1.389041286558815713e+01	1.454527985274546253e+01	1.292959276443927763e+01	1.337557159760286929e+01
2.601601601601602169e+02	1.390182427699957124e+01	1.455669126415687664e+01	1.294100417585068996e+01	1.338698300901428162e+01
2.605605605605605319e+02	1.391323568841098002e+01	1.456810267556828542e+01	1.295241558726210052e+01	1.339839442042569218e+01
2.609609609609610175e+02	1.392464709982239413e+01	1.457951408697969953e+01	1.296382699867351285e+01	1.340980583183710451e+01
2.613613613613613325e+02	1.393605851123380290e+01	1.459092549839110831e+01	1.297523841008492340e+01	1.342121724324851506e+01
2.617617617617618180e+02	1.394746992264521701e+01	1.460233690980252241e+01	1.298664982149633573e+01	1.343262865465992739e+01
2.621621621621621330e+02	1.395888133405662579e+01	1.461374832121393297e+01	1.299806123290774629e+01	1.344404006607133795e+01
2.625625625625626185e+02	1.397029274546803990e+01	1.462515973262534530e+01	1.300947264431915862e+01	1.345545147748275028e+01
2.629629629629629335e+02	1.398170415687944867e+01	1.463657114403675585e+01	1.302088405573056917e+01	1.346686288889416083e+01
2.633633633633634190e+02	1.399311556829086278e+01	1.464798255544816818e+01	1.303229546714198150e+01	1.347827430030557316e+01
2.637637637637637340e+02	1.400452697970227156e+01	1.465939396685957874e+01	1.304370687855339206e+01	1.348968571171698372e+01
2.641641641641642195e+02	1.401593839111368567e+01	1.467080537827099107e+01	1.305511828996480439e+01	1.350109712312839605e+01
2.645645645645645914e+02	1.402734980252509445e+01	1.468221678968240163e+01	1.306652970137621494e+01	1.351250853453980660e+01
2.649649649649649632e+02	1.403876121393650855e+01	1.469362820109381396e+01	1.307794111278762728e+01	1.352391994595121893e+01
2.653653653653653919e+02	1.405017262534791911e+01	1.470503961250522451e+01	1.308935252419903783e+01	1.353533135736262949e+01
2.657657657657657637e+02	1.406158403675932789e+01	1.471645102391663329e+01	1.310076393561044839e+01	1.354674276877404004e+01
2.661661661661661924e+02	1.407299544817074199e+01	1.472786243532804740e+01	1.311217534702186072e+01	1.355815418018545238e+01
2.665665665665665642e+02	1.408440685958215433e+01	1.473927384673945973e+01	1.312358675843327305e+01	1.356956559159686648e+01
2.669669669669669929e+02	1.409581827099356488e+01	1.475068525815087028e+01	1.313499816984468360e+01	1.358097700300827526e+01
2.673673673673673647e+02	1.410722968240497366e+01	1.476209666956227906e+01	1.314640958125609416e+01	1.359238841441968582e+01
2.677677677677677934e+02	1.411864109381638777e+01	1.477350808097369317e+01	1.315782099266750649e+01	1.360379982583109815e+01
2.681681681681681653e+02	1.413005250522780010e+01	1.478491949238510550e+01	1.316923240407891882e+01	1.361521123724251225e+01
2.685685685685685939e+02	1.414146391663921065e+01	1.479633090379651605e+01	1.318064381549032937e+01	1.362662264865392103e+01
2.689689689689689658e+02	1.415287532805061943e+01	1.480774231520792483e+01	1.319205522690173993e+01	1.363803406006533159e+01
2.693693693693693945e+02	1.416428673946203354e+01	1.481915372661933894e+01	1.320346663831315226e+01	1.364944547147674392e+01
2.697697697697698231e+02	1.417569815087344587e+01	1.483056513803075127e+01	1.321487804972456459e+01	1.366085688288815803e+01
2.701701701701701950e+02	1.418710956228485642e+01	1.484197654944216183e+01	1.322628946113597515e+01	1.367226829429956680e+01
2.705705705705705668e+02	1.419852097369626520e+01	1.485338796085357060e+01	1.323770087254738570e+01	1.368367970571097736e+01
2.709709709709709955e+02	1.420993238510767931e+01	1.486479937226498471e+01	1.324911228395879803e+01	1.369509111712238969e+01
2.713713713713713673e+02	1.422134379651908809e+01	1.487621078367639349e+01	1.326052369537020859e+01	1.370650252853380024e+01
2.717717717717717960e+02	1.423275520793050219e+01	1.488762219508780760e+01	1.327193510678162092e+01	1.371791393994521258e+01
2.721721721721721678e+02	1.424416661934191097e+01	1.489903360649921638e+01	1.328334651819303147e+01	1.372932535135662313e+01
2.725725725725725965e+02	1.425557803075332508e+01	1.491044501791063048e+01	1.329475792960444380e+01	1.374073676276803546e+01
2.729729729729729684e+02	1.426698944216473386e+01	1.492185642932204104e+01	1.330616934101585436e+01	1.375214817417944602e+01
2.733733733733733970e+02	1.427840085357614797e+01	1.493326784073345337e+01	1.331758075242726669e+01	1.376355958559085835e+01
2.737737737737737689e+02	1.428981226498755674e+01	1.494467925214486392e+01	1.332899216383867724e+01	1.377497099700226890e+01
2.741741741741741976e+02	1.430122367639897085e+01	1.495609066355627625e+01	1.334040357525008957e+01	1.378638240841368123e+01
2.745745745745745694e+02	1.431263508781037963e+01	1.496750207496768681e+01	1.335181498666150013e+01	1.379779381982509179e+01
2.749749749749750549e+02	1.432404649922179374e+01	1.497891348637909914e+01	1.336322639807291246e+01	1.380920523123650412e+01
2.753753753753753699e+02	1.433545791063320252e+01	1.499032489779050970e+01	1.337463780948432301e+01	1.382061664264791467e+01
2.757757757757757986e+02	1.434686932204461307e+01	1.500173630920191847e+01	1.338604922089573357e+01	1.383202805405932523e+01
2.761761761761761704e+02	1.435828073345602718e+01	1.501314772061333258e+01	1.339746063230714590e+01	1.384343946547073756e+01
2.765765765765765991e+02	1.436969214486743951e+01	1.502455913202474491e+01	1.340887204371855823e+01	1.385485087688214989e+01
2.769769769769769709e+02	1.438110355627885006e+01	1.503597054343615547e+01	1.342028345512996879e+01	1.386626228829356045e+01
2.773773773773773996e+02	1.439251496769025884e+01	1.504738195484756424e+01	1.343169486654137934e+01	1.387767369970497100e+01
2.777777777777777715e+02	1.440392637910167295e+01	1.505879336625897835e+01	1.344310627795279167e+01	1.388908511111638333e+01
2.781781781781782001e+02	1.441533779051308528e+01	1.507020477767039068e+01	1.345451768936420400e+01	1.390049652252779744e+01
2.785785785785785720e+02	1.442674920192449584e+01	1.508161618908180124e+01	1.346592910077561456e+01	1.391190793393920622e+01
2.789789789789790007e+02	1.443816061333590461e+01	1.509302760049321002e+01	1.347734051218702511e+01	1.392331934535061677e+01
2.793793793793793725e+02	1.444957202474731872e+01	1.510443901190462412e+01	1.348875192359843744e+01	1.393473075676202910e+01
2.797797797797798012e+02	1.446098343615873105e+01	1.511585042331603645e+01	1.350016333500985155e+01	1.394614216817344321e+01
2.801801801801802299e+02	1.447239484757014161e+01	1.512726183472744701e+01	1.351157474642126033e+01	1.395755357958485199e+01
2.805805805805806017e+02	1.448380625898155039e+01	1.513867324613885579e+01	1.352298615783267088e+01	1.396896499099626254e+01
2.809809809809810304e+02	1.449521767039296449e+01	1.515008465755026990e+01	1.353439756924408321e+01	1.398037640240767487e+01
2.813813813813813454e+02	1.450662908180437327e+01	1.516149606896167867e+01	1.354580898065549377e+01	1.399178781381908543e+01
2.817817817817818309e+02	1.451804049321578738e+01	1.517290748037309278e+01	1.355722039206690610e+01	1.400319922523049776e+01
2.821821821821821459e+02	1.452945190462719616e+01	1.518431889178450334e+01	1.356863180347831666e+01	1.401461063664190831e+01
2.825825825825826314e+02	1.454086331603861026e+01	1.519573030319591567e+01	1.358004321488972899e+01	1.402602204805332065e+01
2.829829829829829464e+02	1.455227472745001904e+01	1.520714171460732622e+01	1.359145462630113954e+01	1.403743345946473120e+01
2.833833833833834319e+02	1.456368613886143315e+01	1.521855312601873855e+01	1.360286603771255187e+01	1.404884487087614353e+01
2.837837837837837469e+02	1.457509755027284193e+01	1.522996453743014911e+01	1.361427744912396243e+01	1.406025628228755409e+01
2.841841841841842324e+02	1.458650896168425604e+01	1.524137594884156144e+01	1.362568886053537476e+01	1.407166769369896642e+01
2.845845845845846043e+02	1.459792037309566481e+01	1.525278736025297199e+01	1.363710027194678531e+01	1.408307910511037697e+01
2.849849849849850330e+02	1.460933178450707892e+01	1.526419877166438432e+01	1.364851168335819764e+01	1.409449051652178930e+01
2.853853853853854048e+02	1.462074319591848948e+01	1.527561018307579488e+01	1.365992309476960820e+01	1.410590192793319986e+01
2.857857857857858335e+02	1.463215460732990181e+01	1.528702159448720721e+01	1.367133450618102053e+01	1.411731333934461219e+01
2.861861861861862053e+02	1.464356601874131236e+01	1.529843300589861776e+01	1.368274591759243108e+01	1.412872475075602274e+01
2.865865865865865771e+02	1.465497743015272469e+01	1.530984441731003010e+01	1.369415732900384342e+01	1.414013616216743685e+01
2.869869869869870058e+02	1.466638884156413525e+01	1.532125582872144065e+01	1.370556874041525397e+01	1.415154757357884563e+01
2.873873873873873777e+02	1.467780025297554403e+01	1.533266724013284943e+01	1.371698015182666452e+01	1.416295898499025618e+01
2.877877877877878063e+02	1.468921166438695813e+01	1.534407865154426354e+01	1.372839156323807686e+01	1.417437039640166851e+01
2.881881881881881782e+02	1.470062307579837046e+01	1.535549006295567587e+01	1.373980297464948919e+01	1.418578180781308262e+01
2.885885885885886069e+02	1.471203448720978102e+01	1.536690147436708642e+01	1.375121438606089974e+01	1.419719321922449140e+01
2.889889889889889787e+02	1.472344589862118980e+01	1.537831288577849520e+01	1.376262579747231030e+01	1.420860463063590196e+01
2.893893893893894074e+02	1.473485731003260391e+01	1.538972429718990931e+01	1.377403720888372263e+01	1.422001604204731429e+01
2.897897897897898360e+02	1.474626872144401624e+01	1.540113570860132164e+01	1.378544862029513496e+01	1.423142745345872839e+01
2.901901901901902079e+02	1.475768013285542679e+01	1.541254712001273219e+01	1.379686003170654551e+01	1.424283886487013717e+01
2.905905905905906366e+02	1.476909154426683557e+01	1.542395853142414097e+01	1.380827144311795607e+01	1.425425027628154773e+01
2.909909909909910084e+02	1.478050295567824968e+01	1.543536994283555508e+01	1.381968285452936840e+01	1.426566168769296006e+01
2.913913913913914371e+02	1.479191436708966201e+01	1.544678135424696741e+01	1.383109426594078251e+01	1.427707309910437417e+01
2.917917917917918089e+02	1.480332577850107256e+01	1.545819276565837797e+01	1.384250567735219128e+01	1.428848451051578294e+01
2.921921921921921808e+02	1.481473718991248134e+01	1.546960417706978674e+01	1.385391708876360184e+01	1.429989592192719350e+01
2.925925925925926094e+02	1.482614860132389545e+01	1.548101558848120085e+01	1.386532850017501417e+01	1.431130733333860583e+01
2.929929929929929813e+02	1.483756001273530423e+01	1.549242699989261141e+01	1.387673991158642472e+01	1.432271874475001638e+01
2.933933933933934100e+02	1.484897142414671833e+01	1.550383841130402374e+01	1.388815132299783706e+01	1.433413015616142872e+01
2.937937937937937818e+02	1.486038283555812711e+01	1.551524982271543429e+01	1.389956273440924761e+01	1.434554156757283927e+01
2.941941941941942105e+02	1.487179424696954122e+01	1.552666123412684662e+01	1.391097414582065994e+01	1.435695297898425160e+01
2.945945945945945823e+02	1.488320565838095000e+01	1.553807264553825718e+01	1.392238555723207050e+01	1.436836439039566216e+01
2.949949949949950678e+02	1.489461706979236411e+01	1.554948405694966951e+01	1.393379696864348283e+01	1.437977580180707449e+01
2.953953953953953828e+02	1.490602848120377288e+01	1.556089546836108006e+01	1.394520838005489338e+01	1.439118721321848504e+01
2.957957957957958683e+02	1.491743989261518699e+01	1.557230687977249239e+01	1.395661979146630571e+01	1.440259862462989737e+01
2.961961961961961833e+02	1.492885130402659755e+01	1.558371829118390295e+01	1.396803120287771627e+01	1.441401003604130793e+01
2.965965965965966689e+02	1.494026271543800988e+01	1.559512970259531528e+01	1.397944261428912860e+01	1.442542144745272026e+01
2.969969969969969839e+02	1.495167412684942043e+01	1.560654111400672583e+01	1.399085402570053915e+01	1.443683285886413081e+01
2.973973973973974125e+02	1.496308553826082921e+01	1.561795252541813461e+01	1.400226543711194971e+01	1.444824427027554137e+01
2.977977977977977844e+02	1.497449694967224332e+01	1.562936393682954872e+01	1.401367684852336204e+01	1.445965568168695370e+01
2.981981981981982130e+02	1.498590836108365565e+01	1.564077534824096105e+01	1.402508825993477437e+01	1.447106709309836781e+01
2.985985985985985849e+02	1.499731977249506620e+01	1.565218675965237161e+01	1.403649967134618493e+01	1.448247850450977658e+01
2.989989989989990136e+02	1.500873118390647498e+01	1.566359817106378038e+01	1.404791108275759548e+01	1.449388991592118714e+01
2.993993993993993854e+02	1.502014259531788909e+01	1.567500958247519449e+01	1.405932249416900781e+01	1.450530132733259947e+01
2.997997997997998141e+02	1.503155400672930142e+01	1.568642099388660682e+01	1.407073390558042192e+01	1.451671273874401358e+01
3.002002002002002428e+02	1.504296541814071198e+01	1.569783240529801738e+01	1.408214531699183070e+01	1.452812415015542236e+01
3.006006006006006146e+02	1.505437682955212075e+01	1.570924381670942616e+01	1.409355672840324125e+01	1.453953556156683291e+01
3.010010010010010433e+02	1.506578824096353486e+01	1.572065522812084026e+01	1.410496813981465358e+01	1.455094697297824524e+01
3.014014014014014151e+02	1.507719965237494719e+01	1.573206663953225259e+01	1.411637955122606769e+01	1.456235838438965935e+01
3.018018018018018438e+02	1.508861106378635775e+01	1.574347805094366315e+01	1.412779096263747647e+01	1.457376979580106813e+01
3.022022022022022156e+02	1.510002247519776652e+01	1.575488946235507370e+01	1.413920237404888702e+01	1.458518120721247868e+01
3.026026026026026443e+02	1.511143388660918063e+01	1.576630087376648603e+01	1.415061378546029935e+01	1.459659261862389101e+01
3.030030030030029593e+02	1.512284529802058941e+01	1.577771228517789659e+01	1.416202519687170991e+01	1.460800403003530157e+01
3.034034034034034448e+02	1.513425670943200352e+01	1.578912369658930892e+01	1.417343660828312224e+01	1.461941544144671390e+01
3.038038038038037598e+02	1.514566812084341230e+01	1.580053510800071948e+01	1.418484801969453279e+01	1.463082685285812445e+01
3.042042042042042453e+02	1.515707953225482640e+01	1.581194651941213181e+01	1.419625943110594513e+01	1.464223826426953678e+01
3.046046046046046172e+02	1.516849094366623518e+01	1.582335793082354236e+01	1.420767084251735568e+01	1.465364967568094734e+01
3.050050050050050459e+02	1.517990235507764929e+01	1.583476934223495469e+01	1.421908225392876801e+01	1.466506108709235967e+01
3.054054054054054177e+02	1.519131376648905984e+01	1.584618075364636525e+01	1.423049366534017857e+01	1.467647249850377023e+01
3.058058058058058464e+02	1.520272517790047218e+01	1.585759216505777758e+01	1.424190507675159090e+01	1.468788390991518256e+01
3.062062062062062182e+02	1.521413658931188273e+01	1.586900357646918813e+01	1.425331648816300145e+01	1.469929532132659311e+01
3.066066066066066469e+02	1.522554800072329506e+01	1.588041498788060046e+01	1.426472789957441378e+01	1.471070673273800722e+01
3.070070070070070187e+02	1.523695941213470562e+01	1.589182639929201102e+01	1.427613931098582434e+01	1.472211814414941600e+01
3.074074074074074474e+02	1.524837082354611795e+01	1.590323781070342335e+01	1.428755072239723667e+01	1.473352955556083010e+01
3.078078078078078192e+02	1.525978223495752850e+01	1.591464922211483390e+01	1.429896213380864722e+01	1.474494096697223888e+01
3.082082082082081911e+02	1.527119364636894083e+01	1.592606063352624624e+01	1.431037354522005955e+01	1.475635237838365299e+01
3.086086086086086198e+02	1.528260505778035139e+01	1.593747204493765679e+01	1.432178495663147011e+01	1.476776378979506177e+01
3.090090090090089916e+02	1.529401646919176017e+01	1.594888345634906557e+01	1.433319636804288066e+01	1.477917520120647232e+01
3.094094094094094203e+02	1.530542788060317427e+01	1.596029486776047968e+01	1.434460777945429300e+01	1.479058661261788465e+01
3.098098098098098490e+02	1.531683929201458660e+01	1.597170627917189201e+01	1.435601919086570533e+01	1.480199802402929876e+01
3.102102102102102208e+02	1.532825070342599716e+01	1.598311769058330256e+01	1.436743060227711588e+01	1.481340943544070754e+01
3.106106106106106495e+02	1.533966211483740594e+01	1.599452910199471134e+01	1.437884201368852644e+01	1.482482084685211809e+01
3.110110110110110213e+02	1.535107352624882004e+01	1.600594051340612367e+01	1.439025342509993877e+01	1.483623225826353043e+01
3.114114114114114500e+02	1.536248493766023238e+01	1.601735192481753955e+01	1.440166483651135287e+01	1.484764366967494453e+01
3.118118118118118218e+02	1.537389634907164293e+01	1.602876333622894833e+01	1.441307624792276165e+01	1.485905508108635331e+01
3.122122122122122505e+02	1.538530776048305171e+01	1.604017474764035711e+01	1.442448765933417221e+01	1.487046649249776387e+01
3.126126126126126223e+02	1.539671917189446582e+01	1.605158615905176944e+01	1.443589907074558454e+01	1.488187790390917620e+01
3.130130130130130510e+02	1.540813058330587815e+01	1.606299757046318533e+01	1.444731048215699865e+01	1.489328931532059030e+01
3.134134134134134229e+02	1.541954199471728870e+01	1.607440898187459410e+01	1.445872189356840742e+01	1.490470072673199908e+01
3.138138138138137947e+02	1.543095340612869748e+01	1.608582039328600288e+01	1.447013330497981798e+01	1.491611213814340964e+01
3.142142142142142234e+02	1.544236481754011159e+01	1.609723180469741521e+01	1.448154471639123031e+01	1.492752354955482197e+01
3.146146146146145952e+02	1.545377622895152037e+01	1.610864321610882754e+01	1.449295612780264086e+01	1.493893496096623252e+01
3.150150150150150807e+02	1.546518764036293447e+01	1.612005462752023988e+01	1.450436753921405320e+01	1.495034637237764485e+01
3.154154154154153957e+02	1.547659905177434325e+01	1.613146603893164865e+01	1.451577895062546375e+01	1.496175778378905541e+01
3.158158158158158813e+02	1.548801046318575736e+01	1.614287745034306454e+01	1.452719036203687608e+01	1.497316919520046774e+01
3.162162162162161962e+02	1.549942187459716791e+01	1.615428886175447332e+01	1.453860177344828664e+01	1.498458060661187830e+01
3.166166166166166818e+02	1.551083328600858025e+01	1.616570027316588565e+01	1.455001318485969897e+01	1.499599201802329063e+01
3.170170170170169968e+02	1.552224469741999080e+01	1.617711168457729443e+01	1.456142459627110952e+01	1.500740342943470118e+01
3.174174174174174823e+02	1.553365610883140313e+01	1.618852309598871031e+01	1.457283600768252185e+01	1.501881484084611529e+01
3.178178178178177973e+02	1.554506752024281369e+01	1.619993450740011909e+01	1.458424741909393241e+01	1.503022625225752407e+01
3.182182182182182828e+02	1.555647893165422602e+01	1.621134591881153142e+01	1.459565883050534474e+01	1.504163766366893817e+01
3.186186186186185978e+02	1.556789034306563657e+01	1.622275733022294020e+01	1.460707024191675529e+01	1.505304907508034695e+01
3.190190190190190265e+02	1.557930175447704535e+01	1.623416874163435253e+01	1.461848165332816585e+01	1.506446048649175751e+01
3.194194194194193983e+02	1.559071316588845946e+01	1.624558015304576486e+01	1.462989306473957818e+01	1.507587189790316984e+01
3.198198198198198270e+02	1.560212457729987179e+01	1.625699156445717719e+01	1.464130447615099229e+01	1.508728330931458395e+01
3.202202202202202557e+02	1.561353598871128234e+01	1.626840297586858597e+01	1.465271588756240106e+01	1.509869472072599272e+01
3.206206206206206275e+02	1.562494740012269112e+01	1.627981438727999830e+01	1.466412729897381162e+01	1.511010613213740328e+01
3.210210210210210562e+02	1.563635881153410523e+01	1.629122579869141063e+01	1.467553871038522395e+01	1.512151754354881561e+01
3.214214214214214280e+02	1.564777022294551756e+01	1.630263721010282296e+01	1.468695012179663806e+01	1.513292895496022972e+01
3.218218218218218567e+02	1.565918163435692811e+01	1.631404862151423174e+01	1.469836153320804684e+01	1.514434036637163850e+01
3.222222222222222285e+02	1.567059304576833689e+01	1.632546003292564407e+01	1.470977294461945739e+01	1.515575177778304905e+01
3.226226226226226572e+02	1.568200445717975100e+01	1.633687144433705640e+01	1.472118435603086972e+01	1.516716318919446138e+01
3.230230230230230291e+02	1.569341586859116333e+01	1.634828285574846873e+01	1.473259576744228383e+01	1.517857460060587549e+01
3.234234234234234577e+02	1.570482728000257389e+01	1.635969426715987751e+01	1.474400717885369261e+01	1.518998601201728427e+01
3.238238238238238296e+02	1.571623869141398266e+01	1.637110567857128984e+01	1.475541859026510316e+01	1.520139742342869482e+01
3.242242242242242583e+02	1.572765010282539677e+01	1.638251708998270217e+01	1.476683000167651549e+01	1.521280883484010715e+01
3.246246246246246301e+02	1.573906151423680555e+01	1.639392850139411095e+01	1.477824141308792605e+01	1.522422024625151771e+01
3.250250250250250588e+02	1.575047292564821966e+01	1.640533991280552328e+01	1.478965282449933838e+01	1.523563165766293004e+01
3.254254254254254306e+02	1.576188433705963021e+01	1.641675132421693561e+01	1.480106423591074893e+01	1.524704306907434059e+01
3.258258258258258593e+02	1.577329574847104254e+01	1.642816273562834795e+01	1.481247564732216127e+01	1.525845448048575292e+01
3.262262262262262311e+02	1.578470715988245310e+01	1.643957414703975672e+01	1.482388705873357182e+01	1.526986589189716348e+01
3.266266266266266598e+02	1.579611857129386543e+01	1.645098555845117261e+01	1.483529847014498415e+01	1.528127730330857759e+01
3.270270270270270316e+02	1.580752998270527598e+01	1.646239696986258139e+01	1.484670988155639471e+01	1.529268871471998636e+01
3.274274274274274603e+02	1.581894139411668831e+01	1.647380838127399372e+01	1.485812129296780704e+01	1.530410012613140047e+01
3.278278278278278322e+02	1.583035280552809887e+01	1.648521979268540250e+01	1.486953270437921759e+01	1.531551153754280925e+01
3.282282282282282608e+02	1.584176421693951120e+01	1.649663120409681838e+01	1.488094411579062992e+01	1.532692294895422336e+01
3.286286286286286327e+02	1.585317562835092176e+01	1.650804261550822716e+01	1.489235552720204048e+01	1.533833436036563214e+01
3.290290290290290613e+02	1.586458703976233409e+01	1.651945402691963949e+01	1.490376693861345281e+01	1.534974577177704624e+01
3.294294294294294332e+02	1.587599845117374464e+01	1.653086543833104827e+01	1.491517835002486336e+01	1.536115718318845502e+01
3.298298298298298619e+02	1.588740986258515697e+01	1.654227684974246415e+01	1.492658976143627569e+01	1.537256859459986913e+01
3.302302302302302337e+02	1.589882127399656753e+01	1.655368826115387293e+01	1.493800117284768625e+01	1.538398000601127791e+01
3.306306306306306624e+02	1.591023268540797631e+01	1.656509967256528171e+01	1.494941258425909680e+01	1.539539141742268846e+01
3.310310310310310342e+02	1.592164409681939041e+01	1.657651108397669404e+01	1.496082399567050913e+01	1.540680282883410079e+01
3.314314314314314629e+02	1.593305550823080274e+01	1.658792249538810992e+01	1.497223540708192324e+01	1.541821424024551490e+01
3.318318318318318347e+02	1.594446691964221330e+01	1.659933390679951870e+01	1.498364681849333202e+01	1.542962565165692368e+01
3.322322322322322634e+02	1.595587833105362208e+01	1.661074531821092748e+01	1.499505822990474257e+01	1.544103706306833423e+01
3.326326326326326353e+02	1.596728974246503618e+01	1.662215672962233981e+01	1.500646964131615491e+01	1.545244847447974657e+01
3.330330330330330639e+02	1.597870115387644852e+01	1.663356814103375569e+01	1.501788105272756901e+01	1.546385988589116067e+01
3.334334334334334358e+02	1.599011256528785907e+01	1.664497955244516447e+01	1.502929246413897779e+01	1.547527129730256945e+01
3.338338338338338644e+02	1.600152397669926785e+01	1.665639096385657325e+01	1.504070387555038835e+01	1.548668270871398001e+01
3.342342342342342363e+02	1.601293538811068018e+01	1.666780237526798558e+01	1.505211528696180068e+01	1.549809412012539234e+01
3.346346346346346650e+02	1.602434679952209606e+01	1.667921378667940147e+01	1.506352669837321478e+01	1.550950553153680644e+01
3.350350350350350936e+02	1.603575821093350484e+01	1.669062519809081024e+01	1.507493810978462356e+01	1.552091694294821522e+01
3.354354354354354086e+02	1.604716962234491362e+01	1.670203660950221902e+01	1.508634952119603412e+01	1.553232835435962578e+01
3.358358358358358942e+02	1.605858103375632595e+01	1.671344802091363491e+01	1.509776093260744645e+01	1.554373976577103811e+01
3.362362362362362092e+02	1.606999244516773828e+01	1.672485943232504368e+01	1.510917234401885700e+01	1.555515117718244866e+01
3.366366366366366947e+02	1.608140385657915061e+01	1.673627084373645602e+01	1.512058375543026933e+01	1.556656258859386099e+01
3.370370370370370097e+02	1.609281526799055939e+01	1.674768225514786479e+01	1.513199516684167989e+01	1.557797400000527155e+01
3.374374374374374952e+02	1.610422667940197172e+01	1.675909366655928068e+01	1.514340657825309222e+01	1.558938541141668566e+01
3.378378378378378102e+02	1.611563809081338405e+01	1.677050507797068946e+01	1.515481798966450278e+01	1.560079682282809443e+01
3.382382382382382957e+02	1.612704950222479638e+01	1.678191648938210179e+01	1.516622940107591511e+01	1.561220823423950854e+01
3.386386386386386107e+02	1.613846091363620516e+01	1.679332790079351057e+01	1.517764081248732566e+01	1.562361964565091732e+01
3.390390390390390962e+02	1.614987232504762105e+01	1.680473931220492645e+01	1.518905222389873799e+01	1.563503105706233143e+01
3.394394394394394112e+02	1.616128373645902983e+01	1.681615072361633523e+01	1.520046363531014855e+01	1.564644246847374021e+01
3.398398398398398967e+02	1.617269514787044216e+01	1.682756213502774756e+01	1.521187504672156265e+01	1.565785387988515431e+01
3.402402402402402686e+02	1.618410655928185093e+01	1.683897354643915634e+01	1.522328645813297143e+01	1.566926529129656309e+01
3.406406406406406404e+02	1.619551797069326327e+01	1.685038495785056867e+01	1.523469786954438199e+01	1.568067670270797365e+01
3.410410410410410691e+02	1.620692938210467560e+01	1.686179636926198100e+01	1.524610928095579432e+01	1.569208811411938598e+01
3.414414414414414409e+02	1.621834079351608793e+01	1.687320778067339333e+01	1.525752069236720843e+01	1.570349952553080008e+01
3.418418418418418696e+02	1.622975220492749671e+01	1.688461919208480211e+01	1.526893210377861720e+01	1.571491093694220886e+01
3.422422422422422414e+02	1.624116361633890904e+01	1.689603060349621444e+01	1.528034351519002776e+01	1.572632234835361942e+01
3.426426426426426701e+02	1.625257502775032137e+01	1.690744201490762677e+01	1.529175492660144009e+01	1.573773375976503175e+01
3.430430430430430420e+02	1.626398643916173370e+01	1.691885342631903910e+01	1.530316633801285420e+01	1.574914517117644586e+01
3.434434434434434706e+02	1.627539785057314248e+01	1.693026483773044788e+01	1.531457774942426298e+01	1.576055658258785463e+01
3.438438438438438425e+02	1.628680926198455481e+01	1.694167624914186021e+01	1.532598916083567353e+01	1.577196799399926519e+01
3.442442442442442712e+02	1.629822067339596714e+01	1.695308766055327254e+01	1.533740057224708586e+01	1.578337940541067752e+01
3.446446446446446430e+02	1.630963208480737947e+01	1.696449907196468487e+01	1.534881198365849997e+01	1.579479081682209163e+01
3.450450450450450717e+02	1.632104349621878825e+01	1.697591048337609720e+01	1.536022339506990875e+01	1.580620222823350041e+01
3.454454454454455004e+02	1.633245490763020058e+01	1.698732189478750598e+01	1.537163480648131930e+01	1.581761363964491096e+01
3.458458458458458722e+02	1.634386631904161291e+01	1.699873330619891831e+01	1.538304621789273163e+01	1.582902505105632329e+01
3.462462462462462440e+02	1.635527773045302169e+01	1.701014471761032709e+01	1.539445762930414219e+01	1.584043646246773385e+01
3.466466466466466727e+02	1.636668914186443402e+01	1.702155612902174298e+01	1.540586904071555452e+01	1.585184787387914795e+01
3.470470470470470445e+02	1.637810055327584635e+01	1.703296754043315175e+01	1.541728045212696507e+01	1.586325928529055673e+01
3.474474474474474732e+02	1.638951196468725868e+01	1.704437895184456409e+01	1.542869186353837740e+01	1.587467069670197084e+01
3.478478478478478451e+02	1.640092337609866746e+01	1.705579036325597286e+01	1.544010327494978796e+01	1.588608210811337962e+01
3.482482482482482737e+02	1.641233478751008334e+01	1.706720177466738875e+01	1.545151468636120029e+01	1.589749351952479373e+01
3.486486486486486456e+02	1.642374619892149212e+01	1.707861318607879753e+01	1.546292609777261085e+01	1.590890493093620250e+01
3.490490490490490743e+02	1.643515761033290445e+01	1.709002459749020986e+01	1.547433750918402318e+01	1.592031634234761661e+01
3.494494494494494461e+02	1.644656902174431323e+01	1.710143600890161864e+01	1.548574892059543373e+01	1.593172775375902539e+01
3.498498498498498748e+02	1.645798043315572912e+01	1.711284742031303452e+01	1.549716033200684606e+01	1.594313916517043950e+01
3.502502502502502466e+02	1.646939184456713789e+01	1.712425883172444330e+01	1.550857174341825662e+01	1.595455057658184828e+01
3.506506506506507321e+02	1.648080325597855023e+01	1.713567024313585563e+01	1.551998315482967072e+01	1.596596198799326238e+01
3.510510510510510471e+02	1.649221466738995900e+01	1.714708165454726441e+01	1.553139456624107950e+01	1.597737339940467116e+01
3.514514514514515326e+02	1.650362607880137489e+01	1.715849306595868029e+01	1.554280597765249361e+01	1.598878481081608527e+01
3.518518518518518476e+02	1.651503749021278367e+01	1.716990447737008907e+01	1.555421738906390239e+01	1.600019622222749405e+01
3.522522522522523332e+02	1.652644890162419600e+01	1.718131588878150140e+01	1.556562880047531650e+01	1.601160763363890638e+01
3.526526526526526482e+02	1.653786031303560478e+01	1.719272730019291018e+01	1.557704021188672527e+01	1.602301904505031871e+01
3.530530530530531337e+02	1.654927172444702066e+01	1.720413871160432606e+01	1.558845162329813938e+01	1.603443045646173104e+01
3.534534534534534487e+02	1.656068313585842944e+01	1.721555012301573484e+01	1.559986303470954816e+01	1.604584186787313982e+01
3.538538538538538205e+02	1.657209454726983822e+01	1.722696153442714362e+01	1.561127444612095871e+01	1.605725327928455215e+01
3.542542542542542492e+02	1.658350595868125055e+01	1.723837294583855595e+01	1.562268585753237105e+01	1.606866469069596448e+01
3.546546546546546210e+02	1.659491737009266288e+01	1.724978435724996828e+01	1.563409726894378160e+01	1.608007610210737326e+01
3.550550550550551065e+02	1.660632878150407521e+01	1.726119576866138061e+01	1.564550868035519393e+01	1.609148751351878559e+01
3.554554554554554215e+02	1.661774019291548399e+01	1.727260718007278939e+01	1.565692009176660449e+01	1.610289892493019792e+01
3.558558558558559071e+02	1.662915160432689632e+01	1.728401859148420527e+01	1.566833150317801682e+01	1.611431033634161025e+01
3.562562562562562221e+02	1.664056301573830865e+01	1.729543000289561405e+01	1.567974291458942737e+01	1.612572174775301903e+01
3.566566566566567076e+02	1.665197442714972098e+01	1.730684141430702638e+01	1.569115432600083970e+01	1.613713315916443136e+01
3.570570570570570226e+02	1.666338583856112976e+01	1.731825282571843516e+01	1.570256573741225026e+01	1.614854457057584369e+01
3.574574574574575081e+02	1.667479724997254209e+01	1.732966423712985105e+01	1.571397714882366259e+01	1.615995598198725602e+01
3.578578578578578231e+02	1.668620866138395442e+01	1.734107564854125982e+01	1.572538856023507314e+01	1.617136739339866480e+01
3.582582582582583086e+02	1.669762007279536675e+01	1.735248705995267215e+01	1.573679997164648547e+01	1.618277880481007713e+01
3.586586586586586236e+02	1.670903148420677553e+01	1.736389847136408093e+01	1.574821138305789603e+01	1.619419021622148946e+01
3.590590590590591091e+02	1.672044289561819141e+01	1.737530988277549682e+01	1.575962279446930836e+01	1.620560162763290180e+01
3.594594594594594241e+02	1.673185430702960019e+01	1.738672129418690560e+01	1.577103420588071891e+01	1.621701303904431057e+01
3.598598598598599096e+02	1.674326571844101252e+01	1.739813270559831793e+01	1.578244561729213302e+01	1.622842445045572290e+01
3.602602602602602815e+02	1.675467712985242130e+01	1.740954411700972670e+01	1.579385702870354180e+01	1.623983586186713524e+01
3.606606606606607102e+02	1.676608854126383719e+01	1.742095552842114259e+01	1.580526844011495591e+01	1.625124727327854757e+01
3.610610610610610820e+02	1.677749995267524596e+01	1.743236693983255137e+01	1.581667985152636469e+01	1.626265868468995635e+01
3.614614614614615107e+02	1.678891136408665830e+01	1.744377835124396370e+01	1.582809126293777879e+01	1.627407009610136868e+01
3.618618618618618825e+02	1.680032277549806707e+01	1.745518976265537248e+01	1.583950267434918757e+01	1.628548150751278101e+01
3.622622622622623112e+02	1.681173418690948296e+01	1.746660117406678836e+01	1.585091408576060168e+01	1.629689291892419334e+01
3.626626626626626830e+02	1.682314559832089174e+01	1.747801258547819714e+01	1.586232549717201046e+01	1.630830433033560212e+01
3.630630630630631117e+02	1.683455700973230407e+01	1.748942399688960947e+01	1.587373690858342457e+01	1.631971574174701445e+01
3.634634634634634835e+02	1.684596842114371285e+01	1.750083540830101825e+01	1.588514831999483334e+01	1.633112715315842678e+01
3.638638638638639122e+02	1.685737983255512873e+01	1.751224681971243413e+01	1.589655973140624745e+01	1.634253856456983911e+01
3.642642642642642841e+02	1.686879124396653751e+01	1.752365823112384291e+01	1.590797114281765623e+01	1.635394997598124789e+01
3.646646646646646559e+02	1.688020265537794629e+01	1.753506964253525169e+01	1.591938255422906678e+01	1.636536138739266022e+01
3.650650650650650846e+02	1.689161406678935862e+01	1.754648105394666402e+01	1.593079396564047912e+01	1.637677279880407255e+01
3.654654654654654564e+02	1.690302547820077095e+01	1.755789246535807635e+01	1.594220537705188967e+01	1.638818421021548133e+01
3.658658658658658851e+02	1.691443688961218328e+01	1.756930387676948868e+01	1.595361678846330200e+01	1.639959562162689366e+01
3.662662662662662569e+02	1.692584830102359206e+01	1.758071528818089746e+01	1.596502819987471256e+01	1.641100703303830599e+01
3.666666666666666856e+02	1.693725971243500439e+01	1.759212669959231334e+01	1.597643961128612489e+01	1.642241844444971832e+01
3.670670670670670575e+02	1.694867112384641672e+01	1.760353811100372212e+01	1.598785102269753544e+01	1.643382985586112710e+01
3.674674674674674861e+02	1.696008253525782905e+01	1.761494952241513445e+01	1.599926243410894777e+01	1.644524126727253943e+01
3.678678678678678580e+02	1.697149394666923783e+01	1.762636093382654323e+01	1.601067384552035833e+01	1.645665267868395176e+01
3.682682682682682866e+02	1.698290535808065016e+01	1.763777234523795912e+01	1.602208525693177066e+01	1.646806409009536409e+01
3.686686686686686585e+02	1.699431676949206249e+01	1.764918375664936789e+01	1.603349666834318299e+01	1.647947550150677287e+01
3.690690690690690872e+02	1.700572818090347482e+01	1.766059516806078022e+01	1.604490807975459532e+01	1.649088691291818520e+01
3.694694694694694590e+02	1.701713959231488360e+01	1.767200657947218900e+01	1.605631949116600410e+01	1.650229832432959753e+01
3.698698698698699445e+02	1.702855100372629948e+01	1.768341799088360489e+01	1.606773090257741643e+01	1.651370973574100987e+01
3.702702702702702595e+02	1.703996241513770826e+01	1.769482940229501367e+01	1.607914231398882876e+01	1.652512114715241864e+01
3.706706706706707450e+02	1.705137382654912059e+01	1.770624081370642600e+01	1.609055372540024109e+01	1.653653255856383097e+01
3.710710710710710600e+02	1.706278523796052937e+01	1.771765222511783477e+01	1.610196513681164987e+01	1.654794396997524331e+01
3.714714714714715456e+02	1.707419664937194526e+01	1.772906363652925066e+01	1.611337654822306220e+01	1.655935538138665564e+01
3.718718718718718605e+02	1.708560806078335403e+01	1.774047504794065944e+01	1.612478795963447453e+01	1.657076679279806442e+01
3.722722722722723461e+02	1.709701947219476637e+01	1.775188645935207177e+01	1.613619937104588686e+01	1.658217820420947675e+01
3.726726726726726611e+02	1.710843088360617514e+01	1.776329787076348055e+01	1.614761078245729564e+01	1.659358961562088908e+01
3.730730730730731466e+02	1.711984229501759103e+01	1.777470928217489643e+01	1.615902219386870797e+01	1.660500102703230141e+01
3.734734734734734616e+02	1.713125370642899981e+01	1.778612069358630521e+01	1.617043360528012030e+01	1.661641243844371019e+01
3.738738738738739471e+02	1.714266511784041214e+01	1.779753210499771754e+01	1.618184501669153263e+01	1.662782384985512252e+01
3.742742742742742621e+02	1.715407652925182092e+01	1.780894351640912632e+01	1.619325642810294141e+01	1.663923526126653485e+01
3.746746746746747476e+02	1.716548794066323680e+01	1.782035492782054220e+01	1.620466783951435374e+01	1.665064667267794718e+01
3.750750750750751195e+02	1.717689935207464558e+01	1.783176633923195098e+01	1.621607925092576608e+01	1.666205808408935596e+01
3.754754754754754345e+02	1.718831076348605436e+01	1.784317775064335976e+01	1.622749066233717485e+01	1.667346949550076829e+01
3.758758758758759200e+02	1.719972217489746669e+01	1.785458916205477564e+01	1.623890207374858718e+01	1.668488090691218062e+01
3.762762762762762350e+02	1.721113358630887902e+01	1.786600057346618442e+01	1.625031348515999596e+01	1.669629231832358940e+01
3.766766766766767205e+02	1.722254499772029135e+01	1.787741198487759675e+01	1.626172489657141185e+01	1.670770372973500173e+01
3.770770770770770355e+02	1.723395640913170013e+01	1.788882339628900553e+01	1.627313630798282063e+01	1.671911514114641406e+01
3.774774774774775210e+02	1.724536782054311246e+01	1.790023480770042141e+01	1.628454771939423296e+01	1.673052655255782639e+01
3.778778778778778360e+02	1.725677923195452479e+01	1.791164621911183019e+01	1.629595913080564529e+01	1.674193796396923517e+01
3.782782782782783215e+02	1.726819064336593712e+01	1.792305763052324252e+01	1.630737054221705762e+01	1.675334937538064750e+01
3.786786786786786365e+02	1.727960205477734590e+01	1.793446904193465130e+01	1.631878195362846640e+01	1.676476078679205983e+01
3.790790790790791220e+02	1.729101346618876178e+01	1.794588045334606718e+01	1.633019336503987873e+01	1.677617219820347216e+01
3.794794794794794370e+02	1.730242487760017056e+01	1.795729186475747596e+01	1.634160477645129106e+01	1.678758360961488094e+01
3.798798798798799226e+02	1.731383628901158289e+01	1.796870327616888829e+01	1.635301618786270339e+01	1.679899502102629327e+01
3.802802802802802944e+02	1.732524770042299167e+01	1.798011468758029707e+01	1.636442759927411217e+01	1.681040643243770560e+01
3.806806806806807231e+02	1.733665911183440755e+01	1.799152609899171296e+01	1.637583901068552450e+01	1.682181784384911793e+01
3.810810810810810949e+02	1.734807052324581633e+01	1.800293751040312173e+01	1.638725042209693683e+01	1.683322925526052671e+01
3.814814814814815236e+02	1.735948193465722866e+01	1.801434892181453407e+01	1.639866183350834916e+01	1.684464066667193904e+01
3.818818818818818954e+02	1.737089334606863744e+01	1.802576033322594284e+01	1.641007324491975794e+01	1.685605207808335138e+01
3.822822822822823241e+02	1.738230475748005333e+01	1.803717174463735873e+01	1.642148465633117027e+01	1.686746348949476371e+01
3.826826826826826959e+02	1.739371616889146210e+01	1.804858315604876751e+01	1.643289606774258260e+01	1.687887490090617248e+01
3.830830830830831246e+02	1.740512758030287443e+01	1.805999456746017984e+01	1.644430747915399493e+01	1.689028631231758482e+01
3.834834834834834965e+02	1.741653899171428321e+01	1.807140597887158862e+01	1.645571889056540371e+01	1.690169772372899715e+01
3.838838838838839251e+02	1.742795040312569910e+01	1.808281739028300450e+01	1.646713030197681604e+01	1.691310913514040948e+01
3.842842842842842970e+02	1.743936181453710788e+01	1.809422880169441328e+01	1.647854171338822837e+01	1.692452054655181826e+01
3.846846846846847257e+02	1.745077322594852021e+01	1.810564021310582561e+01	1.648995312479964070e+01	1.693593195796323059e+01
3.850850850850850975e+02	1.746218463735992898e+01	1.811705162451723794e+01	1.650136453621104948e+01	1.694734336937464292e+01
3.854854854854855830e+02	1.747359604877134487e+01	1.812846303592865027e+01	1.651277594762246181e+01	1.695875478078605525e+01
3.858858858858858980e+02	1.748500746018275365e+01	1.813987444734005905e+01	1.652418735903387415e+01	1.697016619219746403e+01
3.862862862862862698e+02	1.749641887159416243e+01	1.815128585875146783e+01	1.653559877044528292e+01	1.698157760360887636e+01
3.866866866866866985e+02	1.750783028300557476e+01	1.816269727016288371e+01	1.654701018185669525e+01	1.699298901502028869e+01
3.870870870870870704e+02	1.751924169441698709e+01	1.817410868157429249e+01	1.655842159326810759e+01	1.700440042643169747e+01
3.874874874874874990e+02	1.753065310582839942e+01	1.818552009298570482e+01	1.656983300467951992e+01	1.701581183784310980e+01
3.878878878878878709e+02	1.754206451723980820e+01	1.819693150439711360e+01	1.658124441609092869e+01	1.702722324925452213e+01
3.882882882882882996e+02	1.755347592865122408e+01	1.820834291580852948e+01	1.659265582750234103e+01	1.703863466066593446e+01
3.886886886886886714e+02	1.756488734006263286e+01	1.821975432721993826e+01	1.660406723891375336e+01	1.705004607207734324e+01
3.890890890890891001e+02	1.757629875147404519e+01	1.823116573863135059e+01	1.661547865032516569e+01	1.706145748348875557e+01
3.894894894894894719e+02	1.758771016288545397e+01	1.824257715004275937e+01	1.662689006173657447e+01	1.707286889490016790e+01
3.898898898898899006e+02	1.759912157429686985e+01	1.825398856145417525e+01	1.663830147314798680e+01	1.708428030631158023e+01
3.902902902902902724e+02	1.761053298570827863e+01	1.826539997286558403e+01	1.664971288455939913e+01	1.709569171772298901e+01
3.906906906906907579e+02	1.762194439711969096e+01	1.827681138427699636e+01	1.666112429597081146e+01	1.710710312913440134e+01
3.910910910910910729e+02	1.763335580853109974e+01	1.828822279568840514e+01	1.667253570738222024e+01	1.711851454054581367e+01
3.914914914914915585e+02	1.764476721994251562e+01	1.829963420709982103e+01	1.668394711879363257e+01	1.712992595195722600e+01
3.918918918918918735e+02	1.765617863135392440e+01	1.831104561851122980e+01	1.669535853020504490e+01	1.714133736336863478e+01
3.922922922922923590e+02	1.766759004276533673e+01	1.832245702992264214e+01	1.670676994161645723e+01	1.715274877478004711e+01
3.926926926926926740e+02	1.767900145417674551e+01	1.833386844133405091e+01	1.671818135302786601e+01	1.716416018619145945e+01
3.930930930930931595e+02	1.769041286558816140e+01	1.834527985274546680e+01	1.672959276443927834e+01	1.717557159760287178e+01
3.934934934934934745e+02	1.770182427699957017e+01	1.835669126415687558e+01	1.674100417585069067e+01	1.718698300901428055e+01
3.938938938938939600e+02	1.771323568841098250e+01	1.836810267556828791e+01	1.675241558726210300e+01	1.719839442042569289e+01
3.942942942942942750e+02	1.772464709982239128e+01	1.837951408697969669e+01	1.676382699867351178e+01	1.720980583183710522e+01
3.946946946946947605e+02	1.773605851123380717e+01	1.839092549839111257e+01	1.677523841008492411e+01	1.722121724324851755e+01
3.950950950950951324e+02	1.774746992264521595e+01	1.840233690980252135e+01	1.678664982149633644e+01	1.723262865465992633e+01
3.954954954954955610e+02	1.775888133405662828e+01	1.841374832121393368e+01	1.679806123290774877e+01	1.724404006607133866e+01
3.958958958958959329e+02	1.777029274546803705e+01	1.842515973262534601e+01	1.680947264431915755e+01	1.725545147748275099e+01
3.962962962962963616e+02	1.778170415687945294e+01	1.843657114403675834e+01	1.682088405573056988e+01	1.726686288889416332e+01
3.966966966966967334e+02	1.779311556829086172e+01	1.844798255544816712e+01	1.683229546714198221e+01	1.727827430030557210e+01
3.970970970970970484e+02	1.780452697970227049e+01	1.845939396685957590e+01	1.684370687855339099e+01	1.728968571171698443e+01
3.974974974974975339e+02	1.781593839111368283e+01	1.847080537827099178e+01	1.685511828996480332e+01	1.730109712312839676e+01
3.978978978978978489e+02	1.782734980252509516e+01	1.848221678968240056e+01	1.686652970137621566e+01	1.731250853453980554e+01
3.982982982982983344e+02	1.783876121393650749e+01	1.849362820109381289e+01	1.687794111278762799e+01	1.732391994595121787e+01
3.986986986986986494e+02	1.785017262534791627e+01	1.850503961250522167e+01	1.688935252419903676e+01	1.733533135736263020e+01
3.990990990990991349e+02	1.786158403675933215e+01	1.851645102391663755e+01	1.690076393561044910e+01	1.734674276877404253e+01
3.994994994994994499e+02	1.787299544817074093e+01	1.852786243532804633e+01	1.691217534702186143e+01	1.735815418018545131e+01
3.998998998998999355e+02	1.788440685958215326e+01	1.853927384673945866e+01	1.692358675843327376e+01	1.736956559159686364e+01
4.003003003003003073e+02	1.789581827099356204e+01	1.855068525815086744e+01	1.693499816984468254e+01	1.738097700300827597e+01
4.007007007007007360e+02	1.790722968240497792e+01	1.856209666956228332e+01	1.694640958125609487e+01	1.739238841441968830e+01
4.011011011011011078e+02	1.791864109381638670e+01	1.857350808097369210e+01	1.695782099266750720e+01	1.740379982583109708e+01
4.015015015015015365e+02	1.793005250522779903e+01	1.858491949238510443e+01	1.696923240407891953e+01	1.741521123724250941e+01
4.019019019019019083e+02	1.794146391663920781e+01	1.859633090379651321e+01	1.698064381549032831e+01	1.742662264865392174e+01
4.023023023023023370e+02	1.795287532805062369e+01	1.860774231520792910e+01	1.699205522690174064e+01	1.743803406006533407e+01
4.027027027027027088e+02	1.796428673946203247e+01	1.861915372661933787e+01	1.700346663831315297e+01	1.744944547147674285e+01
4.031031031031031375e+02	1.797569815087344480e+01	1.863056513803075021e+01	1.701487804972456530e+01	1.746085688288815518e+01
4.035035035035035094e+02	1.798710956228485358e+01	1.864197654944215898e+01	1.702628946113597408e+01	1.747226829429956751e+01
4.039039039039039380e+02	1.799852097369626946e+01	1.865338796085357487e+01	1.703770087254738641e+01	1.748367970571097985e+01
4.043043043043043099e+02	1.800993238510767824e+01	1.866479937226498365e+01	1.704911228395879874e+01	1.749509111712238862e+01
4.047047047047047386e+02	1.802134379651909057e+01	1.867621078367639598e+01	1.706052369537021107e+01	1.750650252853380096e+01
4.051051051051051104e+02	1.803275520793049935e+01	1.868762219508780476e+01	1.707193510678161985e+01	1.751791393994521329e+01
4.055055055055055959e+02	1.804416661934191524e+01	1.869903360649922064e+01	1.708334651819303218e+01	1.752932535135662562e+01
4.059059059059059109e+02	1.805557803075332401e+01	1.871044501791062942e+01	1.709475792960444451e+01	1.754073676276803440e+01
4.063063063063063964e+02	1.806698944216473635e+01	1.872185642932204175e+01	1.710616934101585684e+01	1.755214817417944673e+01
4.067067067067067114e+02	1.807840085357614512e+01	1.873326784073345408e+01	1.711758075242726562e+01	1.756355958559085906e+01
4.071071071071071970e+02	1.808981226498756101e+01	1.874467925214486641e+01	1.712899216383867795e+01	1.757497099700227139e+01
4.075075075075075119e+02	1.810122367639896979e+01	1.875609066355627519e+01	1.714040357525009028e+01	1.758638240841368017e+01
4.079079079079078838e+02	1.811263508781037856e+01	1.876750207496768397e+01	1.715181498666149906e+01	1.759779381982509250e+01
4.083083083083083125e+02	1.812404649922179090e+01	1.877891348637909985e+01	1.716322639807291139e+01	1.760920523123650483e+01
4.087087087087086843e+02	1.813545791063320323e+01	1.879032489779050863e+01	1.717463780948432372e+01	1.762061664264791361e+01
4.091091091091091130e+02	1.814686932204461556e+01	1.880173630920192096e+01	1.718604922089573606e+01	1.763202805405932594e+01
4.095095095095094848e+02	1.815828073345602434e+01	1.881314772061332974e+01	1.719746063230714483e+01	1.764343946547073827e+01
4.099099099099099703e+02	1.816969214486744022e+01	1.882455913202474562e+01	1.720887204371855717e+01	1.765485087688215060e+01
4.103103103103102853e+02	1.818110355627884900e+01	1.883597054343615440e+01	1.722028345512996950e+01	1.766626228829355938e+01
4.107107107107107709e+02	1.819251496769026133e+01	1.884738195484756673e+01	1.723169486654138183e+01	1.767767369970497171e+01
4.111111111111110858e+02	1.820392637910167011e+01	1.885879336625897551e+01	1.724310627795279061e+01	1.768908511111638404e+01
4.115115115115115714e+02	1.821533779051308599e+01	1.887020477767039139e+01	1.725451768936420294e+01	1.770049652252779637e+01
4.119119119119118864e+02	1.822674920192449477e+01	1.888161618908180017e+01	1.726592910077561527e+01	1.771190793393920515e+01
4.123123123123123719e+02	1.823816061333590710e+01	1.889302760049321250e+01	1.727734051218702760e+01	1.772331934535061748e+01
4.127127127127126869e+02	1.824957202474731588e+01	1.890443901190462128e+01	1.728875192359843638e+01	1.773473075676202981e+01
4.131131131131131724e+02	1.826098343615873176e+01	1.891585042331603717e+01	1.730016333500984871e+01	1.774614216817344214e+01
4.135135135135134874e+02	1.827239484757014054e+01	1.892726183472744594e+01	1.731157474642126104e+01	1.775755357958485092e+01
4.139139139139139729e+02	1.828380625898155287e+01	1.893867324613885827e+01	1.732298615783267337e+01	1.776896499099626325e+01
4.143143143143142879e+02	1.829521767039296165e+01	1.895008465755026705e+01	1.733439756924408215e+01	1.778037640240767558e+01
4.147147147147147734e+02	1.830662908180437753e+01	1.896149606896168294e+01	1.734580898065549448e+01	1.779178781381908792e+01
4.151151151151151453e+02	1.831804049321578631e+01	1.897290748037309172e+01	1.735722039206690681e+01	1.780319922523049669e+01
4.155155155155155740e+02	1.832945190462719864e+01	1.898431889178450405e+01	1.736863180347831914e+01	1.781461063664190903e+01
4.159159159159159458e+02	1.834086331603860742e+01	1.899573030319591638e+01	1.738004321488972792e+01	1.782602204805332136e+01
4.163163163163163745e+02	1.835227472745002331e+01	1.900714171460732871e+01	1.739145462630114025e+01	1.783743345946473369e+01
4.167167167167167463e+02	1.836368613886143208e+01	1.901855312601873749e+01	1.740286603771255258e+01	1.784884487087614247e+01
4.171171171171171750e+02	1.837509755027284442e+01	1.902996453743014982e+01	1.741427744912396491e+01	1.786025628228755480e+01
4.175175175175175468e+02	1.838650896168425319e+01	1.904137594884156215e+01	1.742568886053537369e+01	1.787166769369896713e+01
4.179179179179179755e+02	1.839792037309566908e+01	1.905278736025297448e+01	1.743710027194678602e+01	1.788307910511037946e+01
4.183183183183183473e+02	1.840933178450707786e+01	1.906419877166438326e+01	1.744851168335819835e+01	1.789449051652178824e+01
4.187187187187186623e+02	1.842074319591848663e+01	1.907561018307579204e+01	1.745992309476960713e+01	1.790590192793320057e+01
4.191191191191191479e+02	1.843215460732990252e+01	1.908702159448720792e+01	1.747133450618101946e+01	1.791731333934461290e+01
4.195195195195194628e+02	1.844356601874131130e+01	1.909843300589861670e+01	1.748274591759243179e+01	1.792872475075602168e+01
4.199199199199199484e+02	1.845497743015272363e+01	1.910984441731002903e+01	1.749415732900384413e+01	1.794013616216743401e+01
4.203203203203203202e+02	1.846638884156413241e+01	1.912125582872143781e+01	1.750556874041525290e+01	1.795154757357884634e+01
4.207207207207207489e+02	1.847780025297554829e+01	1.913266724013285369e+01	1.751698015182666524e+01	1.796295898499025867e+01
4.211211211211211207e+02	1.848921166438695707e+01	1.914407865154426247e+01	1.752839156323807757e+01	1.797437039640166745e+01
4.215215215215215494e+02	1.850062307579836940e+01	1.915549006295567480e+01	1.753980297464948990e+01	1.798578180781307978e+01
4.219219219219219212e+02	1.851203448720977818e+01	1.916690147436708358e+01	1.755121438606089868e+01	1.799719321922449211e+01
4.223223223223223499e+02	1.852344589862119406e+01	1.917831288577849946e+01	1.756262579747231101e+01	1.800860463063590444e+01
4.227227227227227218e+02	1.853485731003260284e+01	1.918972429718990824e+01	1.757403720888372334e+01	1.802001604204731322e+01
4.231231231231231504e+02	1.854626872144401517e+01	1.920113570860132057e+01	1.758544862029513567e+01	1.803142745345872555e+01
4.235235235235235223e+02	1.855768013285542395e+01	1.921254712001272935e+01	1.759686003170654445e+01	1.804283886487013788e+01
4.239239239239239510e+02	1.856909154426683983e+01	1.922395853142414524e+01	1.760827144311795678e+01	1.805425027628155021e+01
4.243243243243243228e+02	1.858050295567824861e+01	1.923536994283555401e+01	1.761968285452936911e+01	1.806566168769295899e+01
4.247247247247247515e+02	1.859191436708966094e+01	1.924678135424696634e+01	1.763109426594078144e+01	1.807707309910437132e+01
4.251251251251251233e+02	1.860332577850106972e+01	1.925819276565837868e+01	1.764250567735219022e+01	1.808848451051578365e+01
4.255255255255256088e+02	1.861473718991248560e+01	1.926960417706979101e+01	1.765391708876360255e+01	1.809989592192719599e+01
4.259259259259259238e+02	1.862614860132389438e+01	1.928101558848119979e+01	1.766532850017501488e+01	1.811130733333860476e+01
4.263263263263264093e+02	1.863756001273530671e+01	1.929242699989261212e+01	1.767673991158642721e+01	1.812271874475001709e+01
4.267267267267267243e+02	1.864897142414671549e+01	1.930383841130402445e+01	1.768815132299783599e+01	1.813413015616142943e+01
4.271271271271272099e+02	1.866038283555813138e+01	1.931524982271543678e+01	1.769956273440924832e+01	1.814554156757284176e+01
4.275275275275275249e+02	1.867179424696954015e+01	1.932666123412684556e+01	1.771097414582066065e+01	1.815695297898425054e+01
4.279279279279280104e+02	1.868320565838095249e+01	1.933807264553825789e+01	1.772238555723207298e+01	1.816836439039566287e+01
4.283283283283283254e+02	1.869461706979236482e+01	1.934948405694967022e+01	1.773379696864348176e+01	1.817977580180707520e+01
4.287287287287288109e+02	1.870602848120377715e+01	1.936089546836108255e+01	1.774520838005489409e+01	1.819118721321848753e+01
4.291291291291291259e+02	1.871743989261518593e+01	1.937230687977249133e+01	1.775661979146630642e+01	1.820259862462989631e+01
4.295295295295294977e+02	1.872885130402659470e+01	1.938371829118390011e+01	1.776803120287771520e+01	1.821401003604130864e+01
4.299299299299299264e+02	1.874026271543801059e+01	1.939512970259531599e+01	1.777944261428912753e+01	1.822542144745272097e+01
4.303303303303302982e+02	1.875167412684941937e+01	1.940654111400672477e+01	1.779085402570053986e+01	1.823683285886412975e+01
4.307307307307307838e+02	1.876308553826083170e+01	1.941795252541813710e+01	1.780226543711195220e+01	1.824824427027554208e+01
4.311311311311310988e+02	1.877449694967224048e+01	1.942936393682954588e+01	1.781367684852336097e+01	1.825965568168695441e+01
4.315315315315315843e+02	1.878590836108365636e+01	1.944077534824096176e+01	1.782508825993477330e+01	1.827106709309836674e+01
4.319319319319318993e+02	1.879731977249506514e+01	1.945218675965237054e+01	1.783649967134618564e+01	1.828247850450977552e+01
4.323323323323323848e+02	1.880873118390647747e+01	1.946359817106378287e+01	1.784791108275759797e+01	1.829388991592118785e+01
4.327327327327326998e+02	1.882014259531788625e+01	1.947500958247519165e+01	1.785932249416900675e+01	1.830530132733260018e+01
4.331331331331331853e+02	1.883155400672930213e+01	1.948642099388660753e+01	1.787073390558041908e+01	1.831671273874401251e+01
4.335335335335335003e+02	1.884296541814071091e+01	1.949783240529801631e+01	1.788214531699183141e+01	1.832812415015542129e+01
4.339339339339339858e+02	1.885437682955212324e+01	1.950924381670942864e+01	1.789355672840324374e+01	1.833953556156683362e+01
4.343343343343343008e+02	1.886578824096353202e+01	1.952065522812083742e+01	1.790496813981465252e+01	1.835094697297824595e+01
4.347347347347347863e+02	1.887719965237494790e+01	1.953206663953225330e+01	1.791637955122606485e+01	1.836235838438965828e+01
4.351351351351351582e+02	1.888861106378635668e+01	1.954347805094366208e+01	1.792779096263747718e+01	1.837376979580106706e+01
4.355355355355355869e+02	1.890002247519776901e+01	1.955488946235507441e+01	1.793920237404888951e+01	1.838518120721247939e+01
4.359359359359359587e+02	1.891143388660917779e+01	1.956630087376648675e+01	1.795061378546029829e+01	1.839659261862389172e+01
4.363363363363363874e+02	1.892284529802059367e+01	1.957771228517789908e+01	1.796202519687171062e+01	1.840800403003530405e+01
4.367367367367367592e+02	1.893425670943200245e+01	1.958912369658930785e+01	1.797343660828312295e+01	1.841941544144671283e+01
4.371371371371371879e+02	1.894566812084341478e+01	1.960053510800072019e+01	1.798484801969453528e+01	1.843082685285812516e+01
4.375375375375375597e+02	1.895707953225482356e+01	1.961194651941213252e+01	1.799625943110594406e+01	1.844223826426953750e+01
4.379379379379379884e+02	1.896849094366623945e+01	1.962335793082354485e+01	1.800767084251735639e+01	1.845364967568094983e+01
4.383383383383383602e+02	1.897990235507764822e+01	1.963476934223495363e+01	1.801908225392876872e+01	1.846506108709235860e+01
4.387387387387387889e+02	1.899131376648906055e+01	1.964618075364636596e+01	1.803049366534018105e+01	1.847647249850377094e+01
4.391391391391391608e+02	1.900272517790047289e+01	1.965759216505777829e+01	1.804190507675158983e+01	1.848788390991518327e+01
4.395395395395395894e+02	1.901413658931188522e+01	1.966900357646919062e+01	1.805331648816300216e+01	1.849929532132659560e+01
4.399399399399399613e+02	1.902554800072329400e+01	1.968041498788059940e+01	1.806472789957441449e+01	1.851070673273800438e+01
4.403403403403403331e+02	1.903695941213470277e+01	1.969182639929200818e+01	1.807613931098582327e+01	1.852211814414941671e+01
4.407407407407407618e+02	1.904837082354611866e+01	1.970323781070342406e+01	1.808755072239723560e+01	1.853352955556082904e+01
4.411411411411411336e+02	1.905978223495752744e+01	1.971464922211483284e+01	1.809896213380864793e+01	1.854494096697223782e+01
4.415415415415415623e+02	1.907119364636893977e+01	1.972606063352624517e+01	1.811037354522006027e+01	1.855635237838365015e+01
4.419419419419419341e+02	1.908260505778034855e+01	1.973747204493765395e+01	1.812178495663146904e+01	1.856776378979506248e+01
4.423423423423423628e+02	1.909401646919176443e+01	1.974888345634906983e+01	1.813319636804288137e+01	1.857917520120647481e+01
4.427427427427427347e+02	1.910542788060317321e+01	1.976029486776047861e+01	1.814460777945429371e+01	1.859058661261788359e+01
4.431431431431431633e+02	1.911683929201458554e+01	1.977170627917189094e+01	1.815601919086570604e+01	1.860199802402929592e+01
4.435435435435435352e+02	1.912825070342599432e+01	1.978311769058329972e+01	1.816743060227711482e+01	1.861340943544070825e+01
4.439439439439439639e+02	1.913966211483741020e+01	1.979452910199471560e+01	1.817884201368852715e+01	1.862482084685212058e+01
4.443443443443443357e+02	1.915107352624881898e+01	1.980594051340612438e+01	1.819025342509993948e+01	1.863623225826352936e+01
4.447447447447447644e+02	1.916248493766023131e+01	1.981735192481753671e+01	1.820166483651135181e+01	1.864764366967494169e+01
4.451451451451451362e+02	1.917389634907164009e+01	1.982876333622894549e+01	1.821307624792276059e+01	1.865905508108635402e+01
4.455455455455456217e+02	1.918530776048305597e+01	1.984017474764036137e+01	1.822448765933417292e+01	1.867046649249776635e+01
4.459459459459459367e+02	1.919671917189446475e+01	1.985158615905177015e+01	1.823589907074558525e+01	1.868187790390917513e+01
4.463463463463464223e+02	1.920813058330587708e+01	1.986299757046318248e+01	1.824731048215699758e+01	1.869328931532058746e+01
4.467467467467467372e+02	1.921954199471728586e+01	1.987440898187459482e+01	1.825872189356840636e+01	1.870470072673199979e+01
4.471471471471472228e+02	1.923095340612870174e+01	1.988582039328600715e+01	1.827013330497981869e+01	1.871611213814341212e+01
4.475475475475475378e+02	1.924236481754011052e+01	1.989723180469741592e+01	1.828154471639123102e+01	1.872752354955482090e+01
4.479479479479480233e+02	1.925377622895152285e+01	1.990864321610882826e+01	1.829295612780264335e+01	1.873893496096623323e+01
4.483483483483483383e+02	1.926518764036293163e+01	1.992005462752024059e+01	1.830436753921405213e+01	1.875034637237764557e+01
4.487487487487488238e+02	1.927659905177434752e+01	1.993146603893165292e+01	1.831577895062546446e+01	1.876175778378905790e+01
4.491491491491491388e+02	1.928801046318575629e+01	1.994287745034306170e+01	1.832719036203687679e+01	1.877316919520046667e+01
4.495495495495496243e+02	1.929942187459716862e+01	1.995428886175447403e+01	1.833860177344828912e+01	1.878458060661188256e+01
4.499499499499499962e+02	1.931083328600858096e+01	1.996570027316588636e+01	1.835001318485969790e+01	1.879599201802329134e+01
4.503503503503504248e+02	1.932224469741999329e+01	1.997711168457729869e+01	1.836142459627111023e+01	1.880740342943470367e+01
4.507507507507507967e+02	1.933365610883140207e+01	1.998852309598870747e+01	1.837283600768252256e+01	1.881881484084611245e+01
4.511511511511511117e+02	1.934506752024281084e+01	1.999993450740011625e+01	1.838424741909393134e+01	1.883022625225752478e+01
4.515515515515515972e+02	1.935647893165422673e+01	2.001134591881153213e+01	1.839565883050534367e+01	1.884163766366893711e+01
4.519519519519519122e+02	1.936789034306563551e+01	2.002275733022294091e+01	1.840707024191675600e+01	1.885304907508034589e+01
4.523523523523523977e+02	1.937930175447704784e+01	2.003416874163435324e+01	1.841848165332816833e+01	1.886446048649175822e+01
4.527527527527527127e+02	1.939071316588845661e+01	2.004558015304576202e+01	1.842989306473957711e+01	1.887587189790317055e+01
4.531531531531531982e+02	1.940212457729987250e+01	2.005699156445717790e+01	1.844130447615098944e+01	1.888728330931458288e+01
4.535535535535535132e+02	1.941353598871128128e+01	2.006840297586858668e+01	1.845271588756240178e+01	1.889869472072599166e+01
4.539539539539539987e+02	1.942494740012269361e+01	2.007981438727999901e+01	1.846412729897381411e+01	1.891010613213740399e+01
4.543543543543543137e+02	1.943635881153410239e+01	2.009122579869140779e+01	1.847553871038522288e+01	1.892151754354881632e+01
4.547547547547547993e+02	1.944777022294551827e+01	2.010263721010282367e+01	1.848695012179663522e+01	1.893292895496022865e+01
4.551551551551551711e+02	1.945918163435692705e+01	2.011404862151423245e+01	1.849836153320804755e+01	1.894434036637163743e+01
4.555555555555555998e+02	1.947059304576833938e+01	2.012546003292564478e+01	1.850977294461945988e+01	1.895575177778304976e+01
4.559559559559559716e+02	1.948200445717974816e+01	2.013687144433705711e+01	1.852118435603086866e+01	1.896716318919446209e+01
4.563563563563564003e+02	1.949341586859116404e+01	2.014828285574846944e+01	1.853259576744228099e+01	1.897857460060587442e+01
4.567567567567567721e+02	1.950482728000257282e+01	2.015969426715987822e+01	1.854400717885369332e+01	1.898998601201728320e+01
4.571571571571572008e+02	1.951623869141398515e+01	2.017110567857129055e+01	1.855541859026510565e+01	1.900139742342869553e+01
4.575575575575575726e+02	1.952765010282539393e+01	2.018251708998270288e+01	1.856683000167651443e+01	1.901280883484010786e+01
4.579579579579580013e+02	1.953906151423680981e+01	2.019392850139411522e+01	1.857824141308792676e+01	1.902422024625152019e+01
4.583583583583583732e+02	1.955047292564821859e+01	2.020533991280552399e+01	1.858965282449933909e+01	1.903563165766292897e+01
4.587587587587588018e+02	1.956188433705963092e+01	2.021675132421693633e+01	1.860106423591075142e+01	1.904704306907434130e+01
4.591591591591591737e+02	1.957329574847104325e+01	2.022816273562834866e+01	1.861247564732216020e+01	1.905845448048575363e+01
4.595595595595596023e+02	1.958470715988245558e+01	2.023957414703976099e+01	1.862388705873357253e+01	1.906986589189716597e+01
4.599599599599599742e+02	1.959611857129386436e+01	2.025098555845116977e+01	1.863529847014498486e+01	1.908127730330857474e+01
4.603603603603604597e+02	1.960752998270527669e+01	2.026239696986258210e+01	1.864670988155639719e+01	1.909268871471999063e+01
4.607607607607607747e+02	1.961894139411668903e+01	2.027380838127399443e+01	1.865812129296780597e+01	1.910410012613139941e+01
4.611611611611612602e+02	1.963035280552810136e+01	2.028521979268540676e+01	1.866953270437921830e+01	1.911551153754281174e+01
4.615615615615615752e+02	1.964176421693951013e+01	2.029663120409681554e+01	1.868094411579063063e+01	1.912692294895422052e+01
4.619619619619619471e+02	1.965317562835091891e+01	2.030804261550822432e+01	1.869235552720203941e+01	1.913833436036563285e+01
4.623623623623623757e+02	1.966458703976233480e+01	2.031945402691964020e+01	1.870376693861345174e+01	1.914974577177704518e+01
4.627627627627627476e+02	1.967599845117374358e+01	2.033086543833104898e+01	1.871517835002486407e+01	1.916115718318845396e+01
4.631631631631631763e+02	1.968740986258515591e+01	2.034227684974246131e+01	1.872658976143627640e+01	1.917256859459986629e+01
4.635635635635635481e+02	1.969882127399656468e+01	2.035368826115387009e+01	1.873800117284768518e+01	1.918398000601127862e+01
4.639639639639639768e+02	1.971023268540798057e+01	2.036509967256528597e+01	1.874941258425909751e+01	1.919539141742269095e+01
4.643643643643643486e+02	1.972164409681938935e+01	2.037651108397669475e+01	1.876082399567050985e+01	1.920680282883409973e+01
4.647647647647647773e+02	1.973305550823080168e+01	2.038792249538810708e+01	1.877223540708192218e+01	1.921821424024551206e+01
4.651651651651651491e+02	1.974446691964221046e+01	2.039933390679951941e+01	1.878364681849333095e+01	1.922962565165692439e+01
4.655655655655656346e+02	1.975587833105362634e+01	2.041074531821093174e+01	1.879505822990474329e+01	1.924103706306833672e+01
4.659659659659659496e+02	1.976728974246503512e+01	2.042215672962234052e+01	1.880646964131615562e+01	1.925244847447974550e+01
4.663663663663664352e+02	1.977870115387644745e+01	2.043356814103375285e+01	1.881788105272756795e+01	1.926385988589115783e+01
4.667667667667667502e+02	1.979011256528785623e+01	2.044497955244516518e+01	1.882929246413897673e+01	1.927527129730257016e+01
4.671671671671672357e+02	1.980152397669927211e+01	2.045639096385657751e+01	1.884070387555038906e+01	1.928668270871398249e+01
4.675675675675675507e+02	1.981293538811068089e+01	2.046780237526798629e+01	1.885211528696180139e+01	1.929809412012539127e+01
4.679679679679680362e+02	1.982434679952209322e+01	2.047921378667939862e+01	1.886352669837321372e+01	1.930950553153680360e+01
4.683683683683683512e+02	1.983575821093350555e+01	2.049062519809081095e+01	1.887493810978462250e+01	1.932091694294821593e+01
4.687687687687688367e+02	1.984716962234491788e+01	2.050203660950222329e+01	1.888634952119603483e+01	1.933232835435962826e+01
4.691691691691691517e+02	1.985858103375632666e+01	2.051344802091363206e+01	1.889776093260744716e+01	1.934373976577103704e+01
4.695695695695696372e+02	1.986999244516773899e+01	2.052485943232504439e+01	1.890917234401885949e+01	1.935515117718244937e+01
4.699699699699699522e+02	1.988140385657915132e+01	2.053627084373645673e+01	1.892058375543026827e+01	1.936656258859386170e+01
4.703703703703704377e+02	1.989281526799056365e+01	2.054768225514786906e+01	1.893199516684168060e+01	1.937797400000527404e+01
4.707707707707708096e+02	1.990422667940197243e+01	2.055909366655927784e+01	1.894340657825309293e+01	1.938938541141668281e+01
4.711711711711712383e+02	1.991563809081338476e+01	2.057050507797069017e+01	1.895481798966450526e+01	1.940079682282809870e+01
4.715715715715716101e+02	1.992704950222479710e+01	2.058191648938210250e+01	1.896622940107591404e+01	1.941220823423950748e+01
4.719719719719720388e+02	1.993846091363620943e+01	2.059332790079351483e+01	1.897764081248732637e+01	1.942361964565091981e+01
4.723723723723724106e+02	1.994987232504761820e+01	2.060473931220492361e+01	1.898905222389873870e+01	1.943503105706232859e+01
4.727727727727727256e+02	1.996128373645902698e+01	2.061615072361633239e+01	1.900046363531014748e+01	1.944644246847374092e+01
4.731731731731732111e+02	1.997269514787044287e+01	2.062756213502774827e+01	1.901187504672155981e+01	1.945785387988515325e+01
4.735735735735735261e+02	1.998410655928185164e+01	2.063897354643915705e+01	1.902328645813297214e+01	1.946926529129656203e+01
4.739739739739740116e+02	1.999551797069326398e+01	2.065038495785056938e+01	1.903469786954438447e+01	1.948067670270797436e+01
4.743743743743743266e+02	2.000692938210467275e+01	2.066179636926197816e+01	1.904610928095579325e+01	1.949208811411938669e+01
4.747747747747748122e+02	2.001834079351608864e+01	2.067320778067339404e+01	1.905752069236720558e+01	1.950349952553079902e+01
4.751751751751751840e+02	2.002975220492749742e+01	2.068461919208480282e+01	1.906893210377861791e+01	1.951491093694220780e+01
4.755755755755756127e+02	2.004116361633890975e+01	2.069603060349621515e+01	1.908034351519003025e+01	1.952632234835362013e+01
4.759759759759759845e+02	2.005257502775031853e+01	2.070744201490762748e+01	1.909175492660143902e+01	1.953773375976503246e+01
4.763763763763764132e+02	2.006398643916173441e+01	2.071885342631903981e+01	1.910316633801285136e+01	1.954914517117644479e+01
4.767767767767767850e+02	2.007539785057314319e+01	2.073026483773044859e+01	1.911457774942426369e+01	1.956055658258785357e+01
4.771771771771772137e+02	2.008680926198455552e+01	2.074167624914186092e+01	1.912598916083567602e+01	1.957196799399926590e+01
4.775775775775775855e+02	2.009822067339596430e+01	2.075308766055327325e+01	1.913740057224708480e+01	1.958337940541067823e+01
4.779779779779780142e+02	2.010963208480738018e+01	2.076449907196468558e+01	1.914881198365849713e+01	1.959479081682209056e+01
4.783783783783783861e+02	2.012104349621878896e+01	2.077591048337609436e+01	1.916022339506990946e+01	1.960620222823349934e+01
4.787787787787788147e+02	2.013245490763020129e+01	2.078732189478750669e+01	1.917163480648132179e+01	1.961761363964491167e+01
4.791791791791791866e+02	2.014386631904161362e+01	2.079873330619891902e+01	1.918304621789273057e+01	1.962902505105632400e+01
4.795795795795796153e+02	2.015527773045302595e+01	2.081014471761033136e+01	1.919445762930414290e+01	1.964043646246773633e+01
4.799799799799799871e+02	2.016668914186443473e+01	2.082155612902174013e+01	1.920586904071555523e+01	1.965184787387914511e+01
4.803803803803804726e+02	2.017810055327584706e+01	2.083296754043315246e+01	1.921728045212696756e+01	1.966325928529056100e+01
4.807807807807807876e+02	2.018951196468725939e+01	2.084437895184456480e+01	1.922869186353837634e+01	1.967467069670196977e+01
4.811811811811812731e+02	2.020092337609867172e+01	2.085579036325597713e+01	1.924010327494978867e+01	1.968608210811338211e+01
4.815815815815815881e+02	2.021233478751008050e+01	2.086720177466738591e+01	1.925151468636120100e+01	1.969749351952479088e+01
4.819819819819820736e+02	2.022374619892149283e+01	2.087861318607879824e+01	1.926292609777261333e+01	1.970890493093620677e+01
4.823823823823823886e+02	2.023515761033290516e+01	2.089002459749021057e+01	1.927433750918402211e+01	1.972031634234761555e+01
4.827827827827828742e+02	2.024656902174431750e+01	2.090143600890162290e+01	1.928574892059543799e+01	1.973172775375902788e+01
4.831831831831831892e+02	2.025798043315572627e+01	2.091284742031303168e+01	1.929716033200684677e+01	1.974313916517043666e+01
4.835835835835835610e+02	2.026939184456713505e+01	2.092425883172444045e+01	1.930857174341825555e+01	1.975455057658184899e+01
4.839839839839839897e+02	2.028080325597855094e+01	2.093567024313585634e+01	1.931998315482966788e+01	1.976596198799326132e+01
4.843843843843843615e+02	2.029221466738995971e+01	2.094708165454726512e+01	1.933139456624108021e+01	1.977737339940467010e+01
4.847847847847847902e+02	2.030362607880137205e+01	2.095849306595867745e+01	1.934280597765249254e+01	1.978878481081608243e+01
4.851851851851851620e+02	2.031503749021278082e+01	2.096990447737008623e+01	1.935421738906390132e+01	1.980019622222749476e+01
4.855855855855856476e+02	2.032644890162419671e+01	2.098131588878150211e+01	1.936562880047531365e+01	1.981160763363890709e+01
4.859859859859859625e+02	2.033786031303560549e+01	2.099272730019291089e+01	1.937704021188672598e+01	1.982301904505031587e+01
4.863863863863864481e+02	2.034927172444701782e+01	2.100413871160432322e+01	1.938845162329813832e+01	1.983443045646172820e+01
4.867867867867867631e+02	2.036068313585842660e+01	2.101555012301573555e+01	1.939986303470954709e+01	1.984584186787314053e+01
4.871871871871872486e+02	2.037209454726984248e+01	2.102696153442714788e+01	1.941127444612095942e+01	1.985725327928455286e+01
4.875875875875875636e+02	2.038350595868125126e+01	2.103837294583855666e+01	1.942268585753237176e+01	1.986866469069596164e+01
4.879879879879880491e+02	2.039491737009266359e+01	2.104978435724996899e+01	1.943409726894378409e+01	1.988007610210737397e+01
4.883883883883883641e+02	2.040632878150407237e+01	2.106119576866138132e+01	1.944550868035519287e+01	1.989148751351878630e+01
4.887887887887888496e+02	2.041774019291548825e+01	2.107260718007279365e+01	1.945692009176660520e+01	1.990289892493019863e+01
4.891891891891891646e+02	2.042915160432689703e+01	2.108401859148420243e+01	1.946833150317801753e+01	1.991431033634160741e+01
4.895895895895896501e+02	2.044056301573830936e+01	2.109543000289561476e+01	1.947974291458942986e+01	1.992572174775302329e+01
4.899899899899900220e+02	2.045197442714972169e+01	2.110684141430702709e+01	1.949115432600083864e+01	1.993713315916443207e+01
4.903903903903904506e+02	2.046338583856113402e+01	2.111825282571843942e+01	1.950256573741225097e+01	1.994854457057584440e+01
4.907907907907908225e+02	2.047479724997254280e+01	2.112966423712984820e+01	1.951397714882366330e+01	1.995995598198725318e+01
4.911911911911912512e+02	2.048620866138395513e+01	2.114107564854126053e+01	1.952538856023507563e+01	1.997136739339866907e+01
4.915915915915916230e+02	2.049762007279536746e+01	2.115248705995267287e+01	1.953679997164648441e+01	1.998277880481007784e+01
4.919919919919920517e+02	2.050903148420677979e+01	2.116389847136408520e+01	1.954821138305789674e+01	1.999419021622149018e+01
4.923923923923924235e+02	2.052044289561818857e+01	2.117530988277549397e+01	1.955962279446930907e+01	2.000560162763289895e+01
4.927927927927928522e+02	2.053185430702960090e+01	2.118672129418690631e+01	1.957103420588072140e+01	2.001701303904431484e+01
4.931931931931932240e+02	2.054326571844101323e+01	2.119813270559831864e+01	1.958244561729213018e+01	2.002842445045572362e+01
4.935935935935936527e+02	2.055467712985242557e+01	2.120954411700973097e+01	1.959385702870354606e+01	2.003983586186713595e+01
4.939939939939940245e+02	2.056608854126383434e+01	2.122095552842113975e+01	1.960526844011495484e+01	2.005124727327854472e+01
4.943943943943943395e+02	2.057749995267524312e+01	2.123236693983254852e+01	1.961667985152636362e+01	2.006265868468995706e+01
4.947947947947948251e+02	2.058891136408665901e+01	2.124377835124396441e+01	1.962809126293777595e+01	2.007407009610136939e+01
4.951951951951951969e+02	2.060032277549806778e+01	2.125518976265537319e+01	1.963950267434918828e+01	2.008548150751277817e+01
4.955955955955956256e+02	2.061173418690948012e+01	2.126660117406678552e+01	1.965091408576060061e+01	2.009689291892419050e+01
4.959959959959959974e+02	2.062314559832088889e+01	2.127801258547819785e+01	1.966232549717200939e+01	2.010830433033560283e+01
4.963963963963964261e+02	2.063455700973230478e+01	2.128942399688961018e+01	1.967373690858342172e+01	2.011971574174701516e+01
4.967967967967967979e+02	2.064596842114371356e+01	2.130083540830101896e+01	1.968514831999483405e+01	2.013112715315842394e+01
4.971971971971972266e+02	2.065737983255512589e+01	2.131224681971243129e+01	1.969655973140624639e+01	2.014253856456983627e+01
4.975975975975975985e+02	2.066879124396653467e+01	2.132365823112384362e+01	1.970797114281765516e+01	2.015394997598124860e+01
4.979979979979980271e+02	2.068020265537795055e+01	2.133506964253525595e+01	1.971938255422906749e+01	2.016536138739266093e+01
4.983983983983983990e+02	2.069161406678935933e+01	2.134648105394666473e+01	1.973079396564047983e+01	2.017677279880406971e+01
4.987987987987988276e+02	2.070302547820077166e+01	2.135789246535807706e+01	1.974220537705189216e+01	2.018818421021548204e+01
4.991991991991991995e+02	2.071443688961218399e+01	2.136930387676948939e+01	1.975361678846330094e+01	2.019959562162689437e+01
4.995995995995996282e+02	2.072584830102359632e+01	2.138071528818090172e+01	1.976502819987471327e+01	2.021100703303830670e+01
5.000000000000000000e+02	2.073725971243500510e+01	2.139212669959231050e+01	1.977643961128612560e+01	2.022241844444971548e+01

## Sheet: Figure ED Figure 9 ExpData
Column1	Column2		Column1	Column2		Column1	Column2		Column1	Column2
# Hres[N=5] (mT)	fres[N=5] (GHz)		# Hres[N=6] (mT)	fres[N=6] (GHz)		# Hres[N=7] (mT)	fres[N=7] (GHz)		# Hres[N=9] (mT)	fres[N=9] (GHz)
1.000000000000000000e+02	8.142977910000000819e+00		2.000000000000000000e+02	1.279307340000000082e+01		1.000000000000000000e+02	5.565276120000000049e+00		1.000000000000000000e+02	6.394340709999999817e+00
1.250000000000000000e+02	9.389287360000000859e+00		2.250000000000000000e+02	1.353257130000000075e+01		1.250000000000000000e+02	7.730357510000000154e+00		1.250000000000000000e+02	7.985101120000000385e+00
1.500000000000000000e+02	1.034389350000000007e+01		2.500000000000000000e+02	1.435068399999999933e+01		1.500000000000000000e+02	8.866212259999999290e+00		1.500000000000000000e+02	9.116926239999999737e+00
1.750000000000000000e+02	1.182030969999999925e+01		2.750000000000000000e+02	1.504642609999999969e+01		1.750000000000000000e+02	9.747469649999999319e+00		1.750000000000000000e+02	1.016034729999999975e+01
2.000000000000000000e+02	1.219095109999999949e+01		3.000000000000000000e+02	1.561287869999999955e+01		2.000000000000000000e+02	1.059699930000000023e+01		2.000000000000000000e+02	1.090436990000000073e+01
2.250000000000000000e+02	1.302931650000000019e+01		3.250000000000000000e+02	1.609233659999999944e+01		2.250000000000000000e+02	1.157313699999999912e+01		2.250000000000000000e+02	1.173393590000000053e+01
2.500000000000000000e+02	1.368739069999999991e+01		3.500000000000000568e+02	1.638926310000000086e+01		2.500000000000000000e+02	1.244644399999999962e+01		2.500000000000000000e+02	1.298477530000000080e+01
2.750000000000000000e+02	1.409106689999999951e+01		3.750000000000000000e+02	1.656018219999999985e+01		2.750000000000000000e+02	1.316684009999999994e+01		2.750000000000000000e+02	1.393924069999999915e+01
3.000000000000000000e+02	1.531904349999999937e+01		4.000000000000000000e+02	1.669072069999999997e+01		3.000000000000000000e+02	1.395180260000000061e+01		3.000000000000000000e+02	1.456946330000000067e+01
3.250000000000000000e+02	1.575878230000000002e+01		4.250000000000000568e+02	1.719030030000000053e+01		3.250000000000000000e+02	1.476792610000000039e+01		3.250000000000000000e+02	1.546172870000000010e+01
3.500000000000000000e+02	1.637059029999999993e+01					3.500000000000000000e+02	1.569825329999999930e+01		3.500000000000000000e+02	1.610859609999999975e+01
3.750000000000000000e+02	1.770756550000000118e+01					3.750000000000000000e+02	1.659901239999999945e+01		3.750000000000000000e+02	1.696224429999999828e+01
4.000000000000000000e+02	1.857613290000000106e+01					4.000000000000000000e+02	1.700670560000000009e+01		4.000000000000000000e+02	1.753521900000000144e+01
4.250000000000000000e+02	1.913182779999999994e+01					4.250000000000000000e+02	1.789033540000000144e+01		4.250000000000000000e+02	1.781906269999999992e+01
