# Supplementary material for: Dipolar skyrmions and antiskyrmions of arbitrary topological charge at room temperature
Source: Nat Phys. 2024 Jan 25;20(4):615–22. doi: 10.1038/s41567-023-02358-z (PMC11021192; doi:10.1038/s41567-023-02358-z)
Supplement: Supplementary file 23 — Statistical source data. [file 41567_2023_2358_MOESM23_ESM.xlsx]

## Sheet: EDFigure10a
Column1	Column2	Column3
# ith-Layer	< Theta >	sigma Theta (std deviation)
1.000000000000000000e+00	1.398010620211806720e-01	3.306164466366439125e-01
2.000000000000000000e+00	1.113009058921760747e-01	2.524766670410737990e-01
3.000000000000000000e+00	8.975609256718779239e-02	1.969031946316914805e-01
4.000000000000000000e+00	1.113010898766146894e-01	2.524760924820461661e-01
5.000000000000000000e+00	1.398016002758889764e-01	3.306177025459273722e-01

## Sheet: EDFigure10d
Column1	Column2
# d_x (nm)	Q
3.000000000000000000e+00	1.033319999999999984e-18
2.727272727272727071e+00	2.212749999999999878e-17
2.500000000000000000e+00	2.273959999999999878e-17
2.307692307692307487e+00	1.854190000000000005e+00
2.142857142857142794e+00	4.526349999999999874e+00
2.000000000000000000e+00	4.629489999999999661e+00
1.875000000000000000e+00	4.694460000000000299e+00
1.764705882352941124e+00	4.741039999999999921e+00
1.666666666666666741e+00	4.776519999999999655e+00
1.578947368421052655e+00	4.804509999999999614e+00
1.500000000000000000e+00	4.827219999999999622e+00
1.428571428571428603e+00	4.845939999999999692e+00
1.363636363636363535e+00	4.861659999999999648e+00
1.304347826086956541e+00	4.875029999999999752e+00
1.250000000000000000e+00	4.886519999999999975e+00
1.199999999999999956e+00	4.896469999999999878e+00
1.153846153846153744e+00	4.905160000000000409e+00
1.111111111111111160e+00	4.912810000000000343e+00
1.071428571428571397e+00	4.919590000000000352e+00
1.034482758620689724e+00	4.925620000000000331e+00
